# Supplementary material for: 2-Meth­oxy-4-(prop-2-en-1-yl)phenyl benzoate
Source: Acta Crystallogr Sect E Struct Rep Online. 2013 Jun 12;69(Pt 7):o1088. doi: 10.1107/S1600536813015791 (PMC3770366; doi:10.1107/S1600536813015791)
Supplement: Supplementary file 1 [file e-69-o1088-sup1.cif]

##############################################################################
#                                                                            #
# This CIF contains the data in a paper accepted for publication in          #
# Acta Crystallographica Section E. It conforms to the requirements of       #
# Notes for Authors for Acta Crystallographica Section E, and has been       #
# peer reviewed under the auspices of the IUCr Commission on Journals.       #
#                                                                            #
# Full details of the Crystallographic Information File format               #
# are given in the paper "The Crystallographic Information File (CIF):       #
# a New Standard Archive File for Crystallography" by S. R. Hall, F. H.      #
# Allen and I. D. Brown [Acta Cryst. (1991), A47, 655-685].                  #
#                                                                            #
# The current version of the core CIF dictionary is obtainable from          #
# ftp://ftp.iucr.org/pub/cif_core.dic.                                       #
#                                                                            #
# Software is freely available for graphical display of the structure(s)     #
# in this CIF. For information consult the CIF software page                 #
# http://www.iucr.org/resources/cif/software.                                #
#                                                                            #
# This file may be used for bona fide research purposes within the           #
# scientific community so long as proper attribution is given to the journal # 
# article from which it was obtained.                                        #
#                                                                            #
##############################################################################
data_global
_audit_creation_method     SHELXL-97
_journal_date_recd_electronic     2013-06-03
_journal_date_accepted     2013-06-06
_journal_name_full     'Acta Crystallographica, Section E'
_journal_year     2013
_journal_volume     69
_journal_issue      7
_journal_page_first     o1088
_journal_page_last     o1088
_journal_paper_category     QO
_journal_paper_doi     10.1107/S1600536813015791
_journal_coeditor_code     BT6914
_publ_contact_author
;
'Pichika, Mallikarjuna Rao'
Department of Pharmaceutical Chemistry
International Medical University
126 Jalan Bukit Jalil
57000 Kuala Lumpur
Malaysia
;
_publ_contact_author_email     mallikarjunarao_pichika@imu.edu.my
_publ_contact_author_fax     '03 7967 4193'
_publ_contact_author_phone     '03 7967 6778'
_publ_section_title
;
2-Methoxy-4-(prop-2-en-1-yl)phenyl benzoate
;
loop_
    _publ_author_name
    _publ_author_address
    'Pichika, Mallikarjuna Rao'
;
Department of Pharmaceutical Chemistry
International Medical University
126 Jalan Bukit Jalil
57000 Kuala Lumpur
Malaysia
;
    'Yew, Beng Kang'
;
Department of Pharmaceutical Chemistry
International Medical University
126 Jalan Bukit Jalil
57000 Kuala Lumpur
Malaysia
;
    'Ng, Seik Weng'
;
     Department of Chemistry
     University of Malaya
     50603 Kuala Lumpur
     Malaysia
     Chemistry Department
     Faculty of Science
     King Abdulaziz University
     PO Box 80203 Jeddah
     Saudi Arabia
;
_publ_section_synopsis     .
data_I
_audit_creation_method     SHELXL-97
_chemical_name_systematic
;
2-Methoxy-4-(prop-2-en-1-yl)phenyl benzoate
;
_chemical_name_common     ?
_chemical_formula_moiety     'C17 H16 O3'
_chemical_formula_sum     'C17 H16 O3'
_chemical_formula_iupac     'C17 H16 O3'
_chemical_formula_weight     268.30
_chemical_melting_point     ?
_symmetry_cell_setting     monoclinic
_symmetry_space_group_name_H-M     'P 21/c'
_symmetry_space_group_name_Hall     '-P 2ybc'
loop_
    _symmetry_equiv_pos_as_xyz
    'x, y, z'
    '-x, y+1/2, -z+1/2'
    '-x, -y, -z'
    'x, -y-1/2, z-1/2'
_cell_length_a     9.9334(6)
_cell_length_b     9.5124(5)
_cell_length_c     14.9463(9)
_cell_angle_alpha     90.00
_cell_angle_beta     103.405(6)
_cell_angle_gamma     90.00
_cell_volume     1373.81(14)
_cell_formula_units_Z     4
_cell_measurement_reflns_used     1957
_cell_measurement_theta_min     2.9989
_cell_measurement_theta_max     27.5128
_cell_measurement_temperature     100(2)
_exptl_crystal_description     prism
_exptl_crystal_colour     colorless
_exptl_crystal_size_max     0.40
_exptl_crystal_size_mid     0.30
_exptl_crystal_size_min     0.20
_exptl_crystal_density_diffrn     1.297
_exptl_crystal_density_meas     ?
_exptl_crystal_density_method     'not measured'
_exptl_crystal_F_000     568
_exptl_absorpt_coefficient_mu     0.088
_exptl_absorpt_correction_type     multi-scan
_exptl_absorpt_process_details     '(CrysAlis PRO; Agilent, 2013)'
_exptl_absorpt_correction_T_min     0.9656
_exptl_absorpt_correction_T_max     0.9826
_diffrn_ambient_temperature     100(2)
_diffrn_radiation_type     MoK\a
_diffrn_radiation_wavelength     0.71073
_diffrn_radiation_source     'SuperNova (Mo) X-ray Source'
_diffrn_radiation_monochromator     Mirror
_diffrn_measurement_device_type
                  'Agilent SuperNova Dual diffractometer with an Atlas detector'
_diffrn_measurement_method     '\w scan'
_diffrn_detector_area_resol_mean     10.4041
_diffrn_reflns_number     7024
_diffrn_reflns_av_R_equivalents     0.0412
_diffrn_reflns_av_sigmaI/netI     0.0596
_diffrn_reflns_theta_min     3.00
_diffrn_reflns_theta_max     27.57
_diffrn_reflns_theta_full     27.57
_diffrn_measured_fraction_theta_max     0.997
_diffrn_measured_fraction_theta_full     0.997
_diffrn_reflns_limit_h_min     -10
_diffrn_reflns_limit_h_max     12
_diffrn_reflns_limit_k_min     -9
_diffrn_reflns_limit_k_max     12
_diffrn_reflns_limit_l_min     -19
_diffrn_reflns_limit_l_max     16
_diffrn_standards_number     0
_diffrn_standards_interval_count     0
_diffrn_standards_interval_time     0
_diffrn_standards_decay_%     0
_reflns_number_total     3168
_reflns_number_gt     2242
_reflns_threshold_expression     I>2\s(I)
_refine_ls_structure_factor_coef     Fsqd
_refine_ls_matrix_type     full
_refine_ls_R_factor_all     0.0799
_refine_ls_R_factor_gt     0.0514
_refine_ls_wR_factor_gt     0.1149
_refine_ls_wR_factor_ref     0.1383
_refine_ls_goodness_of_fit_ref     1.053
_refine_ls_restrained_S_all     1.053
_refine_ls_number_reflns     3168
_refine_ls_number_parameters     181
_refine_ls_number_restraints     0
_refine_ls_hydrogen_treatment     constr
_refine_ls_weighting_scheme     calc
_refine_ls_weighting_details
         'calc w=1/[\s^2^(Fo^2^)+(0.0572P)^2^+0.1625P] where P=(Fo^2^+2Fc^2^)/3'
_atom_sites_solution_hydrogens     geom
_atom_sites_solution_primary     direct
_atom_sites_solution_secondary     difmap
_refine_ls_shift/su_max     0.001
_refine_ls_shift/su_mean     0.001
_refine_diff_density_max     0.226
_refine_diff_density_min     -0.292
_refine_ls_extinction_method     none
_refine_ls_extinction_coef     ?
loop_
    _atom_type_symbol
    _atom_type_description
    _atom_type_scat_dispersion_real
    _atom_type_scat_dispersion_imag
    _atom_type_scat_source
    'C' 'C' 0.0033 0.0016
                         'International Tables Vol C Tables 4.2.6.8 and 6.1.1.4'
    'H' 'H' 0.0000 0.0000
                         'International Tables Vol C Tables 4.2.6.8 and 6.1.1.4'
    'O' 'O' 0.0106 0.0060
                         'International Tables Vol C Tables 4.2.6.8 and 6.1.1.4'
_computing_data_collection     'CrysAlis PRO (Agilent, 2013)'
_computing_cell_refinement     'CrysAlis PRO (Agilent, 2013)'
_computing_data_reduction     'CrysAlis PRO (Agilent, 2013)'
_computing_structure_solution     'SHELXS97 (Sheldrick, 2008)'
_computing_structure_refinement     'SHELXL97 (Sheldrick, 2008)'
_computing_molecular_graphics     'X-SEED (Barbour, 2001)'
_computing_publication_material     'publCIF (Westrip, 2010)'
loop_
    _atom_site_type_symbol
    _atom_site_label
    _atom_site_fract_x
    _atom_site_fract_y
    _atom_site_fract_z
    _atom_site_U_iso_or_equiv
    _atom_site_adp_type
    _atom_site_calc_flag
    _atom_site_refinement_flags
    _atom_site_occupancy
    _atom_site_symmetry_multiplicity
    _atom_site_disorder_assembly
    _atom_site_disorder_group
    O O1 0.40190(12) 0.28310(12) 0.60263(8) 0.0266(3) Uani d . 1 1 . .
    O O2 0.22747(12) 0.48286(12) 0.63406(8) 0.0241(3) Uani d . 1 1 . .
    O O3 0.09998(13) 0.28409(12) 0.60909(8) 0.0266(3) Uani d . 1 1 . .
    C C1 0.25534(17) 0.47175(17) 0.54614(11) 0.0216(4) Uani d . 1 1 . .
    C C2 0.19517(17) 0.56488(17) 0.47895(12) 0.0232(4) Uani d . 1 1 . .
    H H2 0.1302 0.6319 0.4904 0.028 Uiso calc R 1 1 . .
    C C3 0.22950(17) 0.56121(18) 0.39346(12) 0.0236(4) Uani d . 1 1 . .
    H H3 0.1877 0.6257 0.3467 0.028 Uiso calc R 1 1 . .
    C C4 0.32409(17) 0.46399(17) 0.37666(11) 0.0216(4) Uani d . 1 1 . .
    C C5 0.38323(17) 0.36863(17) 0.44573(11) 0.0220(4) Uani d . 1 1 . .
    H H5 0.4472 0.3007 0.4341 0.026 Uiso calc R 1 1 . .
    C C6 0.35012(17) 0.37154(17) 0.53098(11) 0.0218(4) Uani d . 1 1 . .
    C C7 0.48978(19) 0.1729(2) 0.58544(13) 0.0305(4) Uani d . 1 1 . .
    H H7A 0.5215 0.1171 0.6415 0.046 Uiso calc R 1 1 . .
    H H7B 0.5699 0.2133 0.5669 0.046 Uiso calc R 1 1 . .
    H H7C 0.4384 0.1124 0.5361 0.046 Uiso calc R 1 1 . .
    C C8 0.36682(18) 0.45729(18) 0.28547(11) 0.0241(4) Uani d . 1 1 . .
    H H8A 0.4647 0.4870 0.2957 0.029 Uiso calc R 1 1 . .
    H H8B 0.3613 0.3583 0.2645 0.029 Uiso calc R 1 1 . .
    C C9 0.2825(2) 0.5455(2) 0.21071(12) 0.0300(4) Uani d . 1 1 . .
    H H9 0.1877 0.5214 0.1888 0.036 Uiso calc R 1 1 . .
    C C10 0.3292(3) 0.6537(2) 0.17302(14) 0.0429(5) Uani d . 1 1 . .
    H H10A 0.4234 0.6809 0.1931 0.052 Uiso calc R 1 1 . .
    H H10B 0.2690 0.7049 0.1255 0.052 Uiso calc R 1 1 . .
    C C11 0.15078(17) 0.37820(17) 0.65969(12) 0.0215(4) Uani d . 1 1 . .
    C C12 0.13802(17) 0.39478(17) 0.75630(11) 0.0206(4) Uani d . 1 1 . .
    C C13 0.08089(17) 0.28421(18) 0.79540(12) 0.0233(4) Uani d . 1 1 . .
    H H13 0.0493 0.2026 0.7601 0.028 Uiso calc R 1 1 . .
    C C14 0.06989(18) 0.29291(19) 0.88614(12) 0.0264(4) Uani d . 1 1 . .
    H H14 0.0324 0.2164 0.9133 0.032 Uiso calc R 1 1 . .
    C C15 0.11346(18) 0.41292(18) 0.93709(12) 0.0261(4) Uani d . 1 1 . .
    H H15 0.1064 0.4185 0.9993 0.031 Uiso calc R 1 1 . .
    C C16 0.16721(18) 0.52473(18) 0.89742(12) 0.0262(4) Uani d . 1 1 . .
    H H16 0.1947 0.6079 0.9320 0.031 Uiso calc R 1 1 . .
    C C17 0.18109(18) 0.51586(18) 0.80734(12) 0.0233(4) Uani d . 1 1 . .
    H H17 0.2198 0.5920 0.7806 0.028 Uiso calc R 1 1 . .
loop_
    _atom_site_aniso_label
    _atom_site_aniso_U_11
    _atom_site_aniso_U_22
    _atom_site_aniso_U_33
    _atom_site_aniso_U_12
    _atom_site_aniso_U_13
    _atom_site_aniso_U_23
    O1 0.0297(7) 0.0284(7) 0.0225(6) 0.0055(6) 0.0076(5) 0.0056(5)
    O2 0.0305(7) 0.0244(6) 0.0196(6) -0.0024(5) 0.0102(5) -0.0015(5)
    O3 0.0295(7) 0.0267(7) 0.0244(7) -0.0031(6) 0.0082(5) -0.0049(5)
    C1 0.0244(9) 0.0236(9) 0.0183(8) -0.0042(7) 0.0078(7) -0.0027(7)
    C2 0.0261(9) 0.0196(8) 0.0255(9) 0.0013(7) 0.0089(7) -0.0018(7)
    C3 0.0268(9) 0.0228(8) 0.0210(9) -0.0002(8) 0.0048(7) 0.0019(7)
    C4 0.0247(9) 0.0211(8) 0.0193(8) -0.0039(7) 0.0054(7) -0.0022(7)
    C5 0.0208(9) 0.0215(8) 0.0251(9) 0.0002(7) 0.0079(7) 0.0000(7)
    C6 0.0219(8) 0.0215(8) 0.0212(8) -0.0028(7) 0.0032(7) 0.0027(7)
    C7 0.0315(10) 0.0299(10) 0.0310(10) 0.0054(9) 0.0094(8) 0.0073(8)
    C8 0.0283(9) 0.0243(9) 0.0210(9) 0.0010(8) 0.0081(7) 0.0000(7)
    C9 0.0360(10) 0.0338(10) 0.0212(9) 0.0042(9) 0.0087(8) -0.0002(8)
    C10 0.0651(15) 0.0344(11) 0.0321(11) 0.0090(11) 0.0171(11) 0.0076(9)
    C11 0.0210(8) 0.0197(8) 0.0232(9) 0.0028(7) 0.0039(7) 0.0016(7)
    C12 0.0214(8) 0.0223(8) 0.0189(8) 0.0045(7) 0.0060(6) 0.0010(7)
    C13 0.0230(9) 0.0218(9) 0.0255(9) 0.0016(7) 0.0066(7) 0.0010(7)
    C14 0.0263(9) 0.0260(9) 0.0291(10) 0.0026(8) 0.0109(7) 0.0070(8)
    C15 0.0285(9) 0.0315(10) 0.0199(9) 0.0070(8) 0.0087(7) 0.0033(8)
    C16 0.0319(10) 0.0243(9) 0.0232(9) 0.0011(8) 0.0079(8) -0.0030(7)
    C17 0.0254(9) 0.0221(9) 0.0230(9) -0.0012(7) 0.0068(7) 0.0008(7)
loop_
    _geom_bond_atom_site_label_1
    _geom_bond_atom_site_label_2
    _geom_bond_site_symmetry_2
    _geom_bond_distance
    _geom_bond_publ_flag
    O1 C6 . 1.3652(19) ?
    O1 C7 . 1.425(2) ?
    O2 C11 . 1.361(2) ?
    O2 C1 . 1.4084(19) ?
    O3 C11 . 1.205(2) ?
    C1 C2 . 1.368(2) ?
    C1 C6 . 1.395(2) ?
    C2 C3 . 1.397(2) ?
    C2 H2 . 0.9500 ?
    C3 C4 . 1.382(2) ?
    C3 H3 . 0.9500 ?
    C4 C5 . 1.397(2) ?
    C4 C8 . 1.520(2) ?
    C5 C6 . 1.388(2) ?
    C5 H5 . 0.9500 ?
    C7 H7A . 0.9800 ?
    C7 H7B . 0.9800 ?
    C7 H7C . 0.9800 ?
    C8 C9 . 1.490(2) ?
    C8 H8A . 0.9900 ?
    C8 H8B . 0.9900 ?
    C9 C10 . 1.309(3) ?
    C9 H9 . 0.9500 ?
    C10 H10A . 0.9500 ?
    C10 H10B . 0.9500 ?
    C11 C12 . 1.487(2) ?
    C12 C13 . 1.387(2) ?
    C12 C17 . 1.393(2) ?
    C13 C14 . 1.388(2) ?
    C13 H13 . 0.9500 ?
    C14 C15 . 1.385(2) ?
    C14 H14 . 0.9500 ?
    C15 C16 . 1.384(2) ?
    C15 H15 . 0.9500 ?
    C16 C17 . 1.387(2) ?
    C16 H16 . 0.9500 ?
    C17 H17 . 0.9500 ?
loop_
    _geom_angle_atom_site_label_1
    _geom_angle_atom_site_label_2
    _geom_angle_atom_site_label_3
    _geom_angle_site_symmetry_1
    _geom_angle_site_symmetry_3
    _geom_angle
    _geom_angle_publ_flag
    C6 O1 C7 . . 116.55(13) ?
    C11 O2 C1 . . 116.84(13) ?
    C2 C1 C6 . . 121.32(15) ?
    C2 C1 O2 . . 119.29(15) ?
    C6 C1 O2 . . 119.27(14) ?
    C1 C2 C3 . . 119.82(16) ?
    C1 C2 H2 . . 120.1 ?
    C3 C2 H2 . . 120.1 ?
    C4 C3 C2 . . 120.21(16) ?
    C4 C3 H3 . . 119.9 ?
    C2 C3 H3 . . 119.9 ?
    C3 C4 C5 . . 119.15(15) ?
    C3 C4 C8 . . 122.27(15) ?
    C5 C4 C8 . . 118.58(15) ?
    C6 C5 C4 . . 121.12(16) ?
    C6 C5 H5 . . 119.4 ?
    C4 C5 H5 . . 119.4 ?
    O1 C6 C5 . . 125.55(15) ?
    O1 C6 C1 . . 116.07(14) ?
    C5 C6 C1 . . 118.37(15) ?
    O1 C7 H7A . . 109.5 ?
    O1 C7 H7B . . 109.5 ?
    H7A C7 H7B . . 109.5 ?
    O1 C7 H7C . . 109.5 ?
    H7A C7 H7C . . 109.5 ?
    H7B C7 H7C . . 109.5 ?
    C9 C8 C4 . . 115.06(14) ?
    C9 C8 H8A . . 108.5 ?
    C4 C8 H8A . . 108.5 ?
    C9 C8 H8B . . 108.5 ?
    C4 C8 H8B . . 108.5 ?
    H8A C8 H8B . . 107.5 ?
    C10 C9 C8 . . 124.85(19) ?
    C10 C9 H9 . . 117.6 ?
    C8 C9 H9 . . 117.6 ?
    C9 C10 H10A . . 120.0 ?
    C9 C10 H10B . . 120.0 ?
    H10A C10 H10B . . 120.0 ?
    O3 C11 O2 . . 123.18(15) ?
    O3 C11 C12 . . 124.81(16) ?
    O2 C11 C12 . . 112.02(14) ?
    C13 C12 C17 . . 120.00(15) ?
    C13 C12 C11 . . 117.65(15) ?
    C17 C12 C11 . . 122.34(15) ?
    C12 C13 C14 . . 119.94(16) ?
    C12 C13 H13 . . 120.0 ?
    C14 C13 H13 . . 120.0 ?
    C15 C14 C13 . . 120.07(16) ?
    C15 C14 H14 . . 120.0 ?
    C13 C14 H14 . . 120.0 ?
    C16 C15 C14 . . 120.03(16) ?
    C16 C15 H15 . . 120.0 ?
    C14 C15 H15 . . 120.0 ?
    C15 C16 C17 . . 120.27(16) ?
    C15 C16 H16 . . 119.9 ?
    C17 C16 H16 . . 119.9 ?
    C16 C17 C12 . . 119.65(16) ?
    C16 C17 H17 . . 120.2 ?
    C12 C17 H17 . . 120.2 ?
loop_
    _geom_torsion_atom_site_label_1
    _geom_torsion_atom_site_label_2
    _geom_torsion_atom_site_label_3
    _geom_torsion_atom_site_label_4
    _geom_torsion_site_symmetry_1
    _geom_torsion_site_symmetry_2
    _geom_torsion_site_symmetry_3
    _geom_torsion_site_symmetry_4
    _geom_torsion
    _geom_torsion_publ_flag
    C11 O2 C1 C2 . . . . 111.20(17) ?
    C11 O2 C1 C6 . . . . -72.7(2) ?
    C6 C1 C2 C3 . . . . -0.5(3) ?
    O2 C1 C2 C3 . . . . 175.52(14) ?
    C1 C2 C3 C4 . . . . -0.1(3) ?
    C2 C3 C4 C5 . . . . 0.8(2) ?
    C2 C3 C4 C8 . . . . -178.92(15) ?
    C3 C4 C5 C6 . . . . -1.0(2) ?
    C8 C4 C5 C6 . . . . 178.77(15) ?
    C7 O1 C6 C5 . . . . -4.6(2) ?
    C7 O1 C6 C1 . . . . 174.89(15) ?
    C4 C5 C6 O1 . . . . 179.88(15) ?
    C4 C5 C6 C1 . . . . 0.4(2) ?
    C2 C1 C6 O1 . . . . -179.15(15) ?
    O2 C1 C6 O1 . . . . 4.8(2) ?
    C2 C1 C6 C5 . . . . 0.4(2) ?
    O2 C1 C6 C5 . . . . -175.68(14) ?
    C3 C4 C8 C9 . . . . -10.0(2) ?
    C5 C4 C8 C9 . . . . 170.21(15) ?
    C4 C8 C9 C10 . . . . 114.8(2) ?
    C1 O2 C11 O3 . . . . -4.8(2) ?
    C1 O2 C11 C12 . . . . 175.22(13) ?
    O3 C11 C12 C13 . . . . 9.7(2) ?
    O2 C11 C12 C13 . . . . -170.29(14) ?
    O3 C11 C12 C17 . . . . -170.28(16) ?
    O2 C11 C12 C17 . . . . 9.7(2) ?
    C17 C12 C13 C14 . . . . -1.6(3) ?
    C11 C12 C13 C14 . . . . 178.36(15) ?
    C12 C13 C14 C15 . . . . 1.2(3) ?
    C13 C14 C15 C16 . . . . 0.4(3) ?
    C14 C15 C16 C17 . . . . -1.7(3) ?
    C15 C16 C17 C12 . . . . 1.3(3) ?
    C13 C12 C17 C16 . . . . 0.4(3) ?
    C11 C12 C17 C16 . . . . -179.62(15) ?
loop_
    _geom_hbond_atom_site_label_D
    _geom_hbond_atom_site_label_H
    _geom_hbond_atom_site_label_A
    _geom_hbond_site_symmetry_A
    _geom_hbond_distance_DH
    _geom_hbond_distance_HA
    _geom_hbond_distance_DA
    _geom_hbond_angle_DHA
    C2 H2 O3 3_566 0.95 2.55 3.256(2) 131.3
    C15 H15 O3 4_566 0.95 2.54 3.209(2) 127.5
