# Supplementary material for: 2-Meth­oxy-4-(prop-2-en-1-yl)phenyl benzoate
Source: Acta Crystallogr Sect E Struct Rep Online. 2013 Jun 12;69(Pt 7):o1088. doi: 10.1107/S1600536813015791 (PMC3770366; doi:10.1107/S1600536813015791)
Supplement: Supplementary file 2 [file e-69-o1088-Isup2.hkl]

# 
# h,k,l, Fc-squared, Fo-squared, sigma(Fo-squared) and status flag 
# 
data_I
_shelx_title '  P21/c' 
_shelx_refln_list_code          4 
_shelx_F_calc_maximum      167.18 
_exptl_crystal_F_000       568.00 
_reflns_d_resolution_high  0.7677 
 
loop_ 
 _symmetry_equiv_pos_as_xyz 
 'x, y, z' 
 '-x, y+1/2, -z+1/2' 
 '-x, -y, -z' 
 'x, -y-1/2, z-1/2' 
 
_cell_length_a     9.9334 
_cell_length_b     9.5124 
_cell_length_c    14.9463 
_cell_angle_alpha  90.000 
_cell_angle_beta  103.405 
_cell_angle_gamma  90.000 
 
_shelx_F_squared_multiplier     1.000 
 
loop_ 
 _refln_index_h 
 _refln_index_k 
 _refln_index_l 
 _refln_F_squared_calc 
 _refln_F_squared_meas 
 _refln_F_squared_sigma 
 _refln_observed_status 
   2   0   0     7938.92     7453.03    161.12 o 
   3   0   0     1958.66     1849.25     50.61 o 
   4   0   0     3660.61     3609.47     91.24 o 
   5   0   0        0.17        6.36      2.15 o 
   6   0   0       75.82       72.97      9.94 o 
   7   0   0      761.20      786.03     27.97 o 
   8   0   0      149.57      188.64     20.00 o 
   9   0   0       13.92       19.76      7.22 o 
  10   0   0        7.57       16.64      7.16 o 
  11   0   0        0.16        2.04      4.50 o 
  12   0   0       60.67       66.35     15.36 o 
   1   1   0     5226.82     4924.31    107.76 o 
   2   1   0      864.05      866.80     28.64 o 
   3   1   0    14845.31    14178.89    176.06 o 
   4   1   0      706.59      720.44     16.43 o 
   5   1   0       25.46       23.75      4.05 o 
   6   1   0        0.00        2.64      2.26 o 
   7   1   0      796.46      804.57     23.54 o 
   8   1   0       28.33       30.03      6.02 o 
   9   1   0        1.93        0.85      2.69 o 
  10   1   0       70.91       65.09     19.16 o 
  11   1   0        0.83       -2.43      3.38 o 
  12   1   0       36.67       31.59      7.78 o 
   0   2   0     4235.46     4074.47     64.45 o 
   1   2   0        1.64        1.58      1.40 o 
   2   2   0    21150.36    20226.58    211.25 o 
   3   2   0     1089.96     1037.13     23.87 o 
   4   2   0     1740.46     1737.99     45.91 o 
   5   2   0     1112.48     1064.71     27.44 o 
   6   2   0      892.72      917.43     27.36 o 
   7   2   0       15.85       11.30      3.39 o 
   8   2   0       10.22        5.16      3.86 o 
   9   2   0       34.99       38.68      7.16 o 
  10   2   0      145.34      165.80     15.11 o 
  11   2   0        0.37       -0.11      5.82 o 
  12   2   0       19.06       17.12      5.69 o 
   1   3   0      135.71      132.35      6.03 o 
   2   3   0     1229.01     1286.30     21.77 o 
   3   3   0        0.03       20.44      2.55 o 
   4   3   0       27.39       19.61      2.60 o 
   5   3   0     1435.56     1437.81     21.44 o 
   6   3   0      216.46      219.30      6.59 o 
   7   3   0        4.93        2.99      4.95 o 
   8   3   0        8.13        7.29      2.40 o 
   9   3   0      895.60      973.21     40.35 o 
  10   3   0       96.77      105.28     12.20 o 
  11   3   0       11.56        6.37      5.23 o 
  12   3   0        1.27        1.47      7.12 o 
   0   4   0     1124.03     1132.48     26.54 o 
   1   4   0      440.81      451.84     10.79 o 
   2   4   0      383.82      440.70      9.81 o 
   3   4   0       13.96        7.54      2.56 o 
   4   4   0      773.74      784.42     21.53 o 
   5   4   0       83.57       93.99      6.34 o 
   6   4   0      849.32      833.79     21.32 o 
   7   4   0       93.70       87.65      4.79 o 
   8   4   0      207.41      191.91     16.82 o 
   9   4   0        5.97        2.92      3.95 o 
  10   4   0       63.01       64.64      9.83 o 
  11   4   0       36.10       35.88      7.66 o 
   1   5   0        1.24        0.20      1.00 o 
   2   5   0      197.25      203.54      6.93 o 
   3   5   0      338.41      351.79     10.65 o 
   4   5   0      978.62      959.08     27.12 o 
   5   5   0       52.96       52.04      7.27 o 
   6   5   0       20.76       18.98      3.45 o 
   7   5   0      173.24      155.47      8.13 o 
   8   5   0      105.65      122.94     11.30 o 
   9   5   0        8.95       10.87      3.68 o 
  10   5   0       74.66       94.44     11.42 o 
  11   5   0       14.19       31.39     13.30 o 
   0   6   0       61.73       86.22      7.17 o 
   1   6   0      467.59      446.60     15.94 o 
   2   6   0       54.88       46.29      4.21 o 
   3   6   0        9.66        4.66      1.50 o 
   4   6   0      332.05      341.38     14.72 o 
   5   6   0       13.57       11.68      5.75 o 
   6   6   0      155.63      250.73     25.88 o 
   7   6   0       57.42       58.91      5.24 o 
   8   6   0        7.66        3.85      4.74 o 
   9   6   0       37.29       79.40     17.32 o 
  10   6   0       12.83        9.58      7.20 o 
  11   6   0        0.75       -5.57      6.60 o 
   1   7   0      186.29      186.86      8.43 o 
   2   7   0      445.18      428.84     12.06 o 
   3   7   0      124.90      126.21      6.98 o 
   4   7   0      127.98      114.06      7.28 o 
   5   7   0      459.61      408.96     22.74 o 
   6   7   0       46.37       58.40     13.76 o 
   7   7   0        9.60       34.93      7.85 o 
   8   7   0      167.05      162.16     24.50 o 
   9   7   0        0.07        0.92      4.83 o 
  10   7   0        5.86       -8.64      8.64 o 
   0   8   0       11.21        9.54      3.74 o 
   1   8   0        0.35        1.46      1.93 o 
   2   8   0       44.18       38.33      4.18 o 
   3   8   0        4.05        4.23      1.78 o 
   4   8   0      234.97      231.31     10.91 o 
   5   8   0       77.96       72.22     14.58 o 
   6   8   0       88.37       90.51     16.93 o 
   7   8   0       52.50       63.28     15.07 o 
   8   8   0       28.09       31.51     12.04 o 
   9   8   0        7.54        5.01      6.57 o 
   1   9   0       65.67       60.79      6.48 o 
   2   9   0      531.70      511.00     21.19 o 
   3   9   0      198.40      198.98     12.85 o 
   4   9   0        2.00        2.28      2.93 o 
   5   9   0        0.11       -3.75      3.75 o 
   6   9   0      153.26      172.34     24.36 o 
   7   9   0       26.50       30.86     11.57 o 
   8   9   0       35.11       24.61     10.81 o 
   0  10   0        4.09        7.69      7.44 o 
   1  10   0      311.34      339.61     22.26 o 
   2  10   0      149.96      155.71     12.09 o 
   3  10   0      244.29      259.13     15.53 o 
   4  10   0       47.87       47.09     10.45 o 
   5  10   0       16.72       25.66     10.44 o 
   6  10   0       75.77       92.26     19.19 o 
   7  10   0        9.42       17.89      8.79 o 
   1  11   0      562.57      625.33     33.41 o 
   2  11   0        2.46        5.45      5.85 o 
   3  11   0        9.89       12.01      5.03 o 
   4  11   0       47.70       37.61     12.33 o 
   5  11   0       18.42       30.84     11.32 o 
   0  12   0      484.59      493.66     46.13 o 
   1  12   0        0.04       -2.37      3.28 o 
   2  12   0        5.15        8.15      8.67 o 
   3  12   0      118.31      107.92     14.35 o 
 -12   1   1        4.91        4.80      4.31 o 
 -11   1   1      125.26      125.45     13.79 o 
 -10   1   1       17.20       21.03      5.68 o 
  -9   1   1      103.77      115.24     11.86 o 
  -8   1   1      226.77      241.36     13.45 o 
  -7   1   1      425.25      458.41     16.82 o 
  -6   1   1      228.13      232.64     17.62 o 
  -5   1   1      599.14      633.07     20.98 o 
  -4   1   1      827.43      863.00     17.76 o 
  -3   1   1     1400.21     1337.35     21.82 o 
  -2   1   1     1900.79     1810.03     32.86 o 
  -1   1   1      173.99      171.09      8.37 o 
   1   1   1     1834.93     1780.16     46.29 o 
   2   1   1    27949.48    25214.55    527.04 o 
   3   1   1      361.08      380.51     13.34 o 
   4   1   1     2768.46     2759.09     53.91 o 
   5   1   1      971.98      963.35     22.70 o 
   6   1   1       91.55       85.12      4.61 o 
   7   1   1      186.62      161.24     11.72 o 
   8   1   1        6.57        6.89      3.43 o 
   9   1   1       55.95       67.99     11.51 o 
  10   1   1       49.21       54.48     14.03 o 
  11   1   1        5.96        8.19      4.15 o 
  12   1   1        4.30        8.55      6.62 o 
 -12   2   1        1.82       -2.60      4.70 o 
 -11   2   1        0.22        0.59      3.42 o 
 -10   2   1        1.13        2.79      5.31 o 
  -9   2   1        7.72       10.45      4.01 o 
  -8   2   1       46.62       49.89      7.37 o 
  -7   2   1      223.72      259.34     16.08 o 
  -6   2   1      367.93      383.17     14.30 o 
  -5   2   1       47.92       58.47      5.79 o 
  -4   2   1      828.15      867.23     14.48 o 
  -3   2   1      708.02      677.95     16.46 o 
  -2   2   1     1343.88     1422.30     30.73 o 
  -1   2   1      140.89      138.77      6.93 o 
   0   2   1     5070.43     4987.59     74.66 o 
   1   2   1     7377.17     7063.31     94.90 o 
   2   2   1     8078.83     7603.49     97.40 o 
   3   2   1        8.51        5.76      1.62 o 
   4   2   1      100.08       98.37      7.24 o 
   5   2   1     1392.05     1451.48     36.07 o 
   6   2   1        2.05        2.18      2.08 o 
   7   2   1       85.23       89.23      7.22 o 
   8   2   1       89.28       92.39      6.94 o 
   9   2   1      127.68      111.55     12.15 o 
  10   2   1       56.48       65.68     22.19 o 
  11   2   1      124.94      148.45     15.52 o 
  12   2   1        1.39        7.23      3.66 o 
 -12   3   1       29.19       16.89      5.77 o 
 -11   3   1       40.42       39.72      8.22 o 
 -10   3   1        0.12       -0.67      5.86 o 
  -9   3   1      112.62      111.25     11.52 o 
  -8   3   1        2.29        2.66      1.42 o 
  -7   3   1       11.17       14.84      3.11 o 
  -6   3   1       24.01       18.18      2.19 o 
  -5   3   1      188.25      162.45      6.07 o 
  -4   3   1      727.73      677.72     23.80 o 
  -3   3   1     1688.73     1773.04     40.40 o 
  -2   3   1      339.50      317.29     12.60 o 
  -1   3   1      112.33      106.21      3.68 o 
   0   3   1      147.93      144.54      4.76 o 
   1   3   1       20.80       19.96      1.74 o 
   2   3   1      152.08      164.88      6.10 o 
   3   3   1     1209.60     1222.56     24.09 o 
   4   3   1     5995.04     5956.69    105.35 o 
   5   3   1      365.21      360.45     12.46 o 
   6   3   1      366.50      329.03     13.73 o 
   7   3   1      652.46      617.34     20.37 o 
   8   3   1        0.01       -0.45      2.64 o 
   9   3   1       43.28       43.88      7.59 o 
  10   3   1        3.42        6.50      3.94 o 
  11   3   1       75.29      105.39     13.14 o 
  12   3   1        1.35       -4.83      8.29 o 
 -12   4   1        4.51       18.81      9.64 o 
 -11   4   1        8.98        7.25      4.77 o 
 -10   4   1       41.43       39.37      7.25 o 
  -9   4   1       25.94       30.38      5.87 o 
  -8   4   1       70.43       64.43      6.53 o 
  -7   4   1        1.51        1.71      0.96 o 
  -6   4   1       22.63       16.49      1.64 o 
  -5   4   1       22.00       18.45      2.66 o 
  -4   4   1      511.53      489.12     20.45 o 
  -3   4   1        2.51        1.67      1.19 o 
  -2   4   1      169.94      165.56      6.05 o 
  -1   4   1      123.75      128.00      4.79 o 
   0   4   1      499.12      518.72     11.15 o 
   1   4   1      166.34      172.03      7.98 o 
   2   4   1      549.12      586.18     13.56 o 
   3   4   1     1549.91     1590.67     26.64 o 
   4   4   1     2491.41     2579.65     44.48 o 
   5   4   1       26.49       22.02      3.28 o 
   6   4   1        7.56        5.62      1.67 o 
   7   4   1      553.45      516.43     18.84 o 
   8   4   1      230.21      236.09     13.10 o 
   9   4   1       46.33       57.19      8.52 o 
  10   4   1      114.56      110.39     12.90 o 
  11   4   1      288.62      308.53     22.37 o 
 -11   5   1       29.52       22.35     10.51 o 
 -10   5   1        5.35        5.98      6.92 o 
  -9   5   1        9.32       11.90      3.96 o 
  -8   5   1        0.44        0.36      4.37 o 
  -7   5   1        0.18       -0.26      1.13 o 
  -6   5   1       18.48       15.08      2.00 o 
  -5   5   1      183.85      199.83     20.76 o 
  -4   5   1        3.23        1.64      1.05 o 
  -3   5   1       76.77       73.24      4.13 o 
  -2   5   1       79.68       77.57      6.39 o 
  -1   5   1      337.93      340.17      9.22 o 
   0   5   1       23.02       20.50      2.29 o 
   1   5   1      229.50      242.05      9.45 o 
   2   5   1      152.38      147.97      6.07 o 
   3   5   1        0.14        1.45      1.59 o 
   4   5   1        3.03       -0.85      3.28 o 
   5   5   1      605.46      633.01     25.52 o 
   6   5   1     1593.43     1642.51     84.99 o 
   7   5   1      271.01      254.94     12.80 o 
   8   5   1      265.57      283.97     13.31 o 
   9   5   1      812.74      881.16     51.85 o 
  10   5   1      179.14      168.11     19.46 o 
  11   5   1        8.40       -0.08      4.08 o 
 -11   6   1        5.39        4.15      6.76 o 
 -10   6   1       37.82       39.68     12.57 o 
  -9   6   1       11.30       14.81      8.33 o 
  -8   6   1       38.57       12.20     16.74 o 
  -7   6   1        5.95        4.35      1.20 o 
  -6   6   1      634.48      596.48     19.85 o 
  -5   6   1      166.87      165.76     27.05 o 
  -4   6   1      370.04      369.38     11.74 o 
  -3   6   1       67.24       55.35      3.87 o 
  -2   6   1       11.43       12.37      2.02 o 
  -1   6   1       12.37       10.48      1.50 o 
   0   6   1       89.08       86.21      5.04 o 
   1   6   1      258.93      257.40     10.46 o 
   2   6   1       33.54       27.23      3.11 o 
   3   6   1       15.77       16.51      2.42 o 
   4   6   1      173.26      167.45     17.33 o 
   5   6   1        9.75        2.43      6.46 o 
   6   6   1     2518.17     2730.16     99.27 o 
   7   6   1      257.05      243.57     14.72 o 
   8   6   1       19.99       16.18      5.03 o 
   9   6   1       10.02       18.24      9.70 o 
  10   6   1      209.26      254.77     32.51 o 
 -10   7   1       32.09       40.60     13.58 o 
  -9   7   1       55.82       53.57     15.53 o 
  -8   7   1      137.25      116.89     20.62 o 
  -7   7   1       31.85       28.03     10.33 o 
  -6   7   1        4.88        3.38      1.40 o 
  -5   7   1      121.77      105.71     21.32 o 
  -4   7   1      472.78      455.83     23.66 o 
  -3   7   1      359.05      337.65     11.02 o 
  -2   7   1       14.00       13.27      2.23 o 
  -1   7   1       33.33       35.71      3.68 o 
   0   7   1        7.30        4.50      1.48 o 
   1   7   1        2.08        1.73      1.36 o 
   2   7   1        1.16       -0.40      1.39 o 
   3   7   1     1626.37     1650.91     30.59 o 
   4   7   1      192.64      177.34      9.91 o 
   5   7   1       24.45       18.06      4.22 o 
   6   7   1       47.50       65.84     14.07 o 
   7   7   1      109.86      129.56     20.45 o 
   8   7   1        9.96        9.95      7.97 o 
   9   7   1       85.06       70.87     17.93 o 
  10   7   1      135.61      128.76     23.93 o 
  -9   8   1        6.19        0.56      4.86 o 
  -8   8   1       22.48       24.11     10.81 o 
  -7   8   1        0.64       -5.29      5.87 o 
  -6   8   1       19.78       20.44      8.46 o 
  -5   8   1       30.58       28.58      6.63 o 
  -4   8   1      367.22      345.80     23.87 o 
  -3   8   1      378.39      385.69     12.50 o 
  -2   8   1      308.48      301.59     12.98 o 
  -1   8   1      873.42      932.43     30.51 o 
   0   8   1      719.66      696.61     19.97 o 
   1   8   1       96.18      104.13      6.66 o 
   2   8   1       55.48       56.73      5.11 o 
   3   8   1        5.86        2.27      1.88 o 
   4   8   1      968.45     1024.47     35.16 o 
   5   8   1        3.62       -1.85      4.15 o 
   6   8   1        0.04       -3.21      5.12 o 
   7   8   1       37.65       21.68      9.63 o 
   8   8   1        0.73       -1.34      5.53 o 
   9   8   1       48.18       83.18     18.93 o 
  -8   9   1       33.84       60.75     16.49 o 
  -7   9   1        0.08        5.99      4.68 o 
  -6   9   1        0.05       -6.88      6.88 o 
  -5   9   1       67.80       60.71     14.44 o 
  -4   9   1       27.73       22.36      5.30 o 
  -3   9   1      140.59      121.53     10.17 o 
  -2   9   1      266.40      266.12     19.34 o 
  -1   9   1      441.08      447.68     18.56 o 
   0   9   1       51.93       55.48      6.76 o 
   1   9   1     1651.00     1680.63     33.97 o 
   2   9   1        3.27        5.23      3.35 o 
   3   9   1       39.63       45.08      6.09 o 
   4   9   1       75.73       71.21      9.37 o 
   5   9   1        1.46        0.70      3.77 o 
   6   9   1        0.31        6.98      6.40 o 
   7   9   1       27.96       20.43     10.50 o 
   8   9   1      135.39      155.16     25.55 o 
  -7  10   1       16.02       19.75     10.44 o 
  -6  10   1      213.29      243.65     30.30 o 
  -5  10   1        1.78       -2.43      5.03 o 
  -4  10   1       79.95       85.06     16.75 o 
  -3  10   1       14.95        5.76      3.30 o 
  -2  10   1       26.94       25.88      5.27 o 
  -1  10   1      597.50      621.45     31.31 o 
   0  10   1       60.14       74.96     23.31 o 
   1  10   1     1231.53     1335.03     37.77 o 
   2  10   1       22.13       29.40      5.32 o 
   3  10   1       12.51       23.47      4.83 o 
   4  10   1       51.30       51.28      8.68 o 
   5  10   1      184.28      192.35     25.83 o 
   6  10   1       23.71       21.55     11.36 o 
   7  10   1       17.18       29.22     11.62 o 
  -5  11   1       19.43       16.32      8.59 o 
  -4  11   1       91.86      100.05     19.75 o 
  -3  11   1       66.05       54.91     10.21 o 
  -2  11   1       30.25       40.84      6.70 o 
  -1  11   1      174.47      164.26     25.46 o 
   0  11   1      379.50      384.40     27.16 o 
   1  11   1        8.72        6.19      6.36 o 
   2  11   1       41.25       30.03      5.76 o 
   3  11   1       29.87       31.82      5.75 o 
   4  11   1       93.07      121.20     20.53 o 
   5  11   1       19.82        2.34      5.58 o 
  -3  12   1      128.88      134.57     16.26 o 
  -2  12   1       51.00       44.05     14.58 o 
  -1  12   1       76.37       72.22      9.85 o 
   0  12   1       36.42       43.89      7.79 o 
   1  12   1       97.93       88.96     11.05 o 
   2  12   1       72.06       59.58     14.86 o 
 -12   0   2        0.42        4.31      4.85 o 
 -11   0   2        9.89       10.30      6.90 o 
 -10   0   2      221.85      220.48     24.12 o 
  -9   0   2      223.81      223.50     15.12 o 
  -8   0   2      186.07      202.62     13.22 o 
  -7   0   2     1414.06     1373.89     29.96 o 
  -6   0   2      861.01      939.54     37.00 o 
  -5   0   2      776.51      802.23     18.88 o 
  -4   0   2        7.91        8.64      2.62 o 
  -3   0   2      456.38      412.16     18.09 o 
  -2   0   2      793.07      754.60     23.94 o 
  -1   0   2      729.39      630.37     14.00 o 
   1   0   2      912.44      919.87     26.35 o 
   2   0   2     2153.93     2042.86     49.15 o 
   3   0   2       22.73       19.72      4.73 o 
   4   0   2      113.80      129.28     12.90 o 
   5   0   2        0.16       -0.27      1.99 o 
   6   0   2       20.05       19.87      4.36 o 
   7   0   2      109.13      113.71     15.63 o 
   8   0   2       17.19       13.62      6.22 o 
   9   0   2        6.89       11.06      5.72 o 
  10   0   2        2.02       -0.48      3.63 o 
  11   0   2        5.71        0.73      5.28 o 
  12   0   2        3.47       11.08      7.79 o 
 -12   1   2        0.13        0.40      3.38 o 
 -11   1   2       82.81       70.02     10.51 o 
 -10   1   2       49.62       58.56     14.66 o 
  -9   1   2        4.58        4.09      1.64 o 
  -8   1   2      263.02      279.90     13.55 o 
  -7   1   2      119.99      125.83      8.22 o 
  -6   1   2        9.05        9.04      1.71 o 
  -5   1   2      210.48      224.35      6.78 o 
  -4   1   2      140.29      149.34      4.52 o 
  -3   1   2     3491.54     3311.89     63.61 o 
  -2   1   2     3510.94     3380.02     38.87 o 
  -1   1   2     1555.66     1485.85     29.94 o 
   0   1   2     1250.87     1189.27     32.98 o 
   1   1   2      104.89       87.58      4.24 o 
   2   1   2     2493.02     2351.76     43.77 o 
   3   1   2     1678.24     1625.87     64.25 o 
   4   1   2        2.51        3.79      1.21 o 
   5   1   2      129.41      125.37      6.36 o 
   6   1   2        0.46        1.80      0.94 o 
   7   1   2        1.48       -0.14      2.28 o 
   8   1   2       96.55       98.74     11.99 o 
   9   1   2        3.71        5.24      4.49 o 
  10   1   2       25.56       29.49      7.98 o 
  11   1   2        0.42       -1.17      2.79 o 
  12   1   2       37.43       43.22      9.03 o 
 -12   2   2        2.62       -5.45      5.45 o 
 -11   2   2       61.91       62.18      9.85 o 
 -10   2   2       19.51       11.73     12.07 o 
  -9   2   2      180.43      193.83     14.96 o 
  -8   2   2       40.92       37.14     12.57 o 
  -7   2   2       79.33       83.92      8.99 o 
  -6   2   2       12.15       14.76      3.23 o 
  -5   2   2     1295.94     1388.20     36.11 o 
  -4   2   2      746.00      748.40     16.23 o 
  -3   2   2     1824.41     1808.92     33.82 o 
  -2   2   2       53.85       47.28      3.68 o 
  -1   2   2       71.77       86.54      5.71 o 
   0   2   2      215.02      206.06      6.35 o 
   1   2   2     5431.49     5331.93     54.40 o 
   2   2   2      315.41      285.20      8.64 o 
   3   2   2      907.15      872.91     24.49 o 
   4   2   2       44.84       33.92      7.17 o 
   5   2   2     1869.68     1860.68     44.56 o 
   6   2   2      234.86      222.25      9.98 o 
   7   2   2        0.33       -0.24      1.45 o 
   8   2   2        1.06       -0.71      0.74 o 
   9   2   2        1.07       -2.01      4.12 o 
  10   2   2        1.25       -2.62      6.28 o 
  11   2   2       32.59       22.93     10.09 o 
  12   2   2       49.55       40.08      8.81 o 
 -12   3   2        0.00       -4.16      4.16 o 
 -11   3   2        1.26       -2.65      3.81 o 
 -10   3   2      120.72      113.30     11.98 o 
  -9   3   2        0.53       -3.65      3.65 o 
  -8   3   2       20.51       13.60      4.49 o 
  -7   3   2       10.51        9.76      1.93 o 
  -6   3   2      166.84      146.58      5.89 o 
  -5   3   2        3.94        2.83      1.72 o 
  -4   3   2       89.30       91.53      4.50 o 
  -3   3   2     1000.35     1090.31     23.05 o 
  -2   3   2      114.18       92.73      7.15 o 
  -1   3   2     1074.54     1016.90     42.06 o 
   0   3   2        0.64        0.74      0.66 o 
   1   3   2     1146.93     1167.49     19.15 o 
   2   3   2     1591.72     1714.84     26.91 o 
   3   3   2      823.08      847.79     17.21 o 
   4   3   2     3837.78     3825.49    137.22 o 
   5   3   2      739.04      712.30     24.94 o 
   6   3   2        1.43        0.26      1.63 o 
   7   3   2      222.99      223.84     12.30 o 
   8   3   2      152.84      137.22      8.30 o 
   9   3   2       34.63       44.94      7.99 o 
  10   3   2      334.82      365.63     23.82 o 
  11   3   2        1.59        3.07      3.63 o 
 -12   4   2       11.13       38.26     13.64 o 
 -11   4   2        4.54        5.88      7.07 o 
 -10   4   2        0.19       -3.23      3.33 o 
  -9   4   2        2.67       -4.71      4.71 o 
  -8   4   2        5.63        5.76      5.64 o 
  -7   4   2      296.55      281.21     16.29 o 
  -6   4   2       40.11       49.86      4.45 o 
  -5   4   2      402.09      405.48     12.35 o 
  -4   4   2        1.81       -0.31      1.34 o 
  -3   4   2      296.17      334.43     10.51 o 
  -2   4   2      145.56      148.61     13.00 o 
  -1   4   2      293.90      305.50      7.53 o 
   0   4   2      377.26      381.93     10.55 o 
   1   4   2       55.29       55.99      3.77 o 
   2   4   2        1.49        1.45      1.06 o 
   3   4   2       69.14       80.84      5.23 o 
   4   4   2      249.35      229.19      9.23 o 
   5   4   2      741.73      719.80     20.41 o 
   6   4   2       58.16       51.96      4.60 o 
   7   4   2     2496.21     2203.21     51.75 o 
   8   4   2       39.11       35.56      4.77 o 
   9   4   2        1.07        0.49      1.97 o 
  10   4   2      135.28      147.29     14.80 o 
  11   4   2      466.74      473.55     32.54 o 
 -11   5   2        2.88        0.97      4.49 o 
 -10   5   2        0.35       -0.38      4.83 o 
  -9   5   2        5.94       12.36      7.14 o 
  -8   5   2      112.06      132.62     10.75 o 
  -7   5   2        7.39       11.49      2.53 o 
  -6   5   2       26.78       22.97      3.08 o 
  -5   5   2      153.92      154.93      7.52 o 
  -4   5   2        0.03        0.91      0.39 o 
  -3   5   2       16.82        9.75      1.56 o 
  -2   5   2     1767.16     1739.73     35.11 o 
  -1   5   2      172.71      186.87      6.44 o 
   0   5   2      349.45      341.84     10.78 o 
   1   5   2       11.12       11.31      1.92 o 
   2   5   2        1.60        1.44      1.29 o 
   3   5   2      444.29      461.63     13.94 o 
   4   5   2       21.49       19.39      5.83 o 
   5   5   2     1120.15     1095.10     28.24 o 
   6   5   2     1325.38     1195.92     35.22 o 
   7   5   2       75.09       69.77      6.06 o 
   8   5   2      272.27      273.96     17.23 o 
   9   5   2        3.40        0.81      2.41 o 
  10   5   2       48.49       44.84      8.16 o 
  11   5   2        1.01        7.04      6.60 o 
 -11   6   2        3.89       -6.07      6.77 o 
 -10   6   2        2.24       -7.73      7.73 o 
  -9   6   2        0.38        1.28      4.42 o 
  -8   6   2       34.11       27.12      4.58 o 
  -7   6   2        4.97        6.58      1.74 o 
  -6   6   2        0.99        0.58      0.83 o 
  -5   6   2       27.66       20.52      3.10 o 
  -4   6   2       20.33       13.73      1.57 o 
  -3   6   2      126.71      127.46      9.54 o 
  -2   6   2       80.12       79.52      4.68 o 
  -1   6   2       74.27       67.75      3.95 o 
   0   6   2       49.97       49.25      4.25 o 
   1   6   2      300.55      302.43     10.43 o 
   2   6   2       32.44       34.81      3.46 o 
   3   6   2      255.08      240.99      9.90 o 
   4   6   2        2.75        0.31      2.96 o 
   5   6   2      388.06      453.02     33.22 o 
   6   6   2       10.81       12.58      4.05 o 
   7   6   2       84.33       85.80     16.00 o 
   8   6   2      395.45      397.56     20.99 o 
   9   6   2      122.76      117.71     12.70 o 
  10   6   2      179.86      213.91     30.09 o 
 -10   7   2        7.38        7.76      7.51 o 
  -9   7   2       19.58       18.22      8.10 o 
  -8   7   2        7.14        5.20      5.74 o 
  -7   7   2       47.93       58.91     13.88 o 
  -6   7   2       63.28       55.91     13.24 o 
  -5   7   2        5.75       -2.02      6.44 o 
  -4   7   2      286.86      294.22     15.10 o 
  -3   7   2      148.86      138.79      6.09 o 
  -2   7   2      271.44      283.93     12.12 o 
  -1   7   2        1.54       -0.62      1.08 o 
   0   7   2       27.62       27.34      3.44 o 
   1   7   2      116.36      115.80      6.16 o 
   2   7   2      102.61      103.52      6.57 o 
   3   7   2      954.07      981.29     38.61 o 
   4   7   2      188.61      189.12     10.82 o 
   5   7   2      173.79      158.27     12.84 o 
   6   7   2      432.17      456.18     36.75 o 
   7   7   2        7.18        6.53      5.84 o 
   8   7   2      241.68      245.19     30.51 o 
   9   7   2        0.09        1.27      3.88 o 
  -9   8   2        7.95       12.00      9.42 o 
  -8   8   2        4.13       -7.35      7.42 o 
  -7   8   2       34.23       22.20      9.67 o 
  -6   8   2        0.00       -2.05      4.92 o 
  -5   8   2        0.38       -0.06      2.53 o 
  -4   8   2       23.50       21.40      4.41 o 
  -3   8   2      290.95      275.17     10.65 o 
  -2   8   2       98.34       91.93      7.94 o 
  -1   8   2        0.12       -1.29      1.76 o 
   0   8   2       10.25       13.41      3.32 o 
   1   8   2      686.47      690.34     18.40 o 
   2   8   2       25.58       22.40      3.29 o 
   3   8   2      831.83      837.57     27.22 o 
   4   8   2       38.82       26.23      6.79 o 
   5   8   2        6.61       -5.04      5.22 o 
   6   8   2       60.60       67.47     14.94 o 
   7   8   2        4.16        0.36      4.83 o 
   8   8   2      154.76      142.20     23.92 o 
   9   8   2       30.11       29.01     12.05 o 
  -8   9   2        0.27        7.53      7.52 o 
  -7   9   2        0.18        2.89      5.93 o 
  -6   9   2       52.76       55.55     14.42 o 
  -5   9   2        5.04       -3.59      4.87 o 
  -4   9   2        3.03        5.38      2.67 o 
  -3   9   2       74.12       76.58      8.08 o 
  -2   9   2        0.17        1.32      3.16 o 
  -1   9   2       29.24       15.10     12.72 o 
   0   9   2       51.74       44.45      5.39 o 
   1   9   2      757.38      828.84     31.57 o 
   2   9   2      107.91      121.44      9.90 o 
   3   9   2      483.94      518.59     21.20 o 
   4   9   2        1.58       -1.21      2.87 o 
   5   9   2       11.90        9.49      6.02 o 
   6   9   2        5.96        3.91      4.86 o 
   7   9   2        4.72        7.63      6.46 o 
   8   9   2        1.25       -7.23      7.23 o 
  -7  10   2       14.38       15.80      9.05 o 
  -6  10   2        8.77       21.79      9.14 o 
  -5  10   2       36.78       55.80     14.62 o 
  -4  10   2       42.69       52.18     13.16 o 
  -3  10   2       52.64       52.77      7.14 o 
  -2  10   2       12.75        6.59      3.57 o 
  -1  10   2        2.71       -3.96      5.15 o 
   0  10   2       11.40        6.61      2.46 o 
   1  10   2      100.76       97.67      9.35 o 
   2  10   2       42.81       38.67      6.18 o 
   3  10   2      177.88      165.34     12.41 o 
   4  10   2       50.01       64.26      9.35 o 
   5  10   2       10.10        9.70      8.07 o 
   6  10   2       57.86       46.26     14.02 o 
  -5  11   2        2.45        8.32      7.33 o 
  -4  11   2        1.43        9.80      7.13 o 
  -3  11   2        0.01        2.15      5.98 o 
  -2  11   2       15.97       15.82      5.91 o 
  -1  11   2        4.37       -3.65      5.76 o 
   0  11   2       74.35       84.14     10.13 o 
   1  11   2       33.53       31.78      7.54 o 
   2  11   2      120.62      141.68     12.00 o 
   3  11   2      195.17      208.00     14.61 o 
   4  11   2       87.00       70.61     15.19 o 
   5  11   2       82.02       85.85     18.29 o 
  -3  12   2       17.86       30.40     14.77 o 
  -2  12   2       11.76       17.01     10.73 o 
  -1  12   2       13.14       10.52      5.82 o 
   0  12   2        2.03        7.01      4.77 o 
   1  12   2       21.03       18.31      5.36 o 
   2  12   2       52.60       42.94      8.94 o 
 -12   1   3      119.29      115.68     13.87 o 
 -11   1   3      112.62      111.08     13.16 o 
 -10   1   3        8.14        5.07      3.25 o 
  -9   1   3      101.11       83.46      9.80 o 
  -8   1   3      109.81      105.56      6.55 o 
  -7   1   3      138.17      150.17      6.39 o 
  -6   1   3       72.77       67.10      4.02 o 
  -5   1   3       90.02      100.57      4.61 o 
  -4   1   3      227.18      243.75      7.27 o 
  -3   1   3       10.02        7.99      1.04 o 
  -2   1   3      270.38      252.15      5.43 o 
  -1   1   3     1090.98     1048.03     19.76 o 
   0   1   3      447.77      454.68     14.11 o 
   1   1   3     1036.54      931.30     18.36 o 
   2   1   3      215.52      208.40     12.70 o 
   3   1   3        0.38        0.47      1.17 o 
   4   1   3       49.95       48.17      2.89 o 
   5   1   3        4.03        1.75      1.31 o 
   6   1   3      117.43      115.84     10.33 o 
   7   1   3      173.70      176.68     11.08 o 
   8   1   3      131.42      147.92     13.61 o 
   9   1   3      274.22      318.21     21.73 o 
  10   1   3       85.39      107.11     13.20 o 
  11   1   3      248.95      268.38     22.04 o 
 -12   2   3        1.60        1.60      2.23 o 
 -11   2   3       55.06       52.46      8.65 o 
 -10   2   3       12.97        7.22      3.71 o 
  -9   2   3       81.49       88.13     14.07 o 
  -8   2   3       25.21       19.92      4.73 o 
  -7   2   3       10.30        7.80      4.89 o 
  -6   2   3     1281.26     1460.77     31.07 o 
  -5   2   3       33.97       31.90      4.08 o 
  -4   2   3      362.32      320.17      9.92 o 
  -3   2   3       69.53       74.79      3.08 o 
  -2   2   3        0.53        0.90      0.62 o 
  -1   2   3     5075.01     4937.18     51.75 o 
   0   2   3      176.98      168.09      6.95 o 
   1   2   3      179.69      158.28      7.04 o 
   2   2   3     1230.56     1133.96     18.44 o 
   3   2   3      133.52      127.22      7.06 o 
   4   2   3       13.23       16.71      2.67 o 
   5   2   3      373.72      371.93     20.61 o 
   6   2   3       40.57       40.82      4.40 o 
   7   2   3      355.50      366.24     18.79 o 
   8   2   3       35.24       35.53      3.77 o 
   9   2   3      215.90      250.82     19.15 o 
  10   2   3       17.67       17.40      6.12 o 
  11   2   3        3.93       -2.29      3.65 o 
 -12   3   3        1.12        8.25      7.81 o 
 -11   3   3       79.11       83.43     10.94 o 
 -10   3   3       24.23       26.87      6.07 o 
  -9   3   3        2.94        3.18      2.89 o 
  -8   3   3        7.10        4.28      3.32 o 
  -7   3   3      423.92      453.69     18.91 o 
  -6   3   3        0.10        7.99      2.81 o 
  -5   3   3      214.93      225.31      8.71 o 
  -4   3   3      178.98      158.20      5.85 o 
  -3   3   3     4757.44     5065.57     74.63 o 
  -2   3   3       10.03       11.62      1.54 o 
  -1   3   3     1682.65     1709.65     26.95 o 
   0   3   3      446.02      512.41     18.24 o 
   1   3   3      186.98      180.64      5.70 o 
   2   3   3       15.06       17.48      2.49 o 
   3   3   3      261.47      282.72      9.13 o 
   4   3   3      269.39      283.95     12.39 o 
   5   3   3        2.63        5.80      1.98 o 
   6   3   3       26.72       53.64      6.30 o 
   7   3   3      639.25      548.65     18.00 o 
   8   3   3       71.56       60.54      9.93 o 
   9   3   3      663.67      705.34     39.03 o 
  10   3   3       98.47      108.45     13.75 o 
  11   3   3        7.39        7.84      7.45 o 
 -12   4   3        0.30        2.85      7.58 o 
 -11   4   3        4.45        5.71      6.31 o 
 -10   4   3       86.67       86.87     10.24 o 
  -9   4   3        0.55        2.29      4.91 o 
  -8   4   3      105.58       85.33     10.79 o 
  -7   4   3       59.77       59.94      5.16 o 
  -6   4   3      106.49       97.44      6.10 o 
  -5   4   3       14.39       14.96      2.47 o 
  -4   4   3      636.75      790.22     21.84 o 
  -3   4   3      303.49      299.97     11.27 o 
  -2   4   3       81.21       69.05      4.86 o 
  -1   4   3      155.64      176.60      6.10 o 
   0   4   3       16.68       17.08      2.13 o 
   1   4   3     1447.38     1592.45     26.67 o 
   2   4   3      432.91      492.95     15.65 o 
   3   4   3      237.04      245.76      9.69 o 
   4   4   3      591.76      589.01     18.80 o 
   5   4   3      116.91      104.64      7.43 o 
   6   4   3       24.79       24.68      4.00 o 
   7   4   3      578.86      560.06     15.59 o 
   8   4   3      243.14      256.58     17.62 o 
   9   4   3      130.09      105.55      9.54 o 
  10   4   3       33.80       34.73      8.08 o 
  11   4   3        0.16        0.17      3.67 o 
 -11   5   3       10.40       -5.45      6.41 o 
 -10   5   3       23.53        5.31      5.84 o 
  -9   5   3       75.75       76.88     16.29 o 
  -8   5   3        1.12       -1.11      3.49 o 
  -7   5   3       82.70       73.10      5.54 o 
  -6   5   3      125.73      109.13      8.24 o 
  -5   5   3        2.74       -1.49      2.16 o 
  -4   5   3      208.93      217.94      6.04 o 
  -3   5   3       12.70       16.93      3.54 o 
  -2   5   3      111.83      122.40      9.89 o 
  -1   5   3     3074.89     3406.56     53.90 o 
   0   5   3        5.48        6.66      1.67 o 
   1   5   3      116.63      114.25      6.25 o 
   2   5   3        8.58        8.08      1.62 o 
   3   5   3      538.85      595.42     22.97 o 
   4   5   3       89.65       98.07      9.14 o 
   5   5   3      169.36      177.88     10.02 o 
   6   5   3       30.45       23.70      3.79 o 
   7   5   3      402.99      395.47     19.73 o 
   8   5   3      144.90      132.71     17.02 o 
   9   5   3      114.31       82.82     11.11 o 
  10   5   3       17.56       10.85      4.89 o 
 -11   6   3       31.44       16.63      7.57 o 
 -10   6   3        5.38       -0.68      5.46 o 
  -9   6   3       16.22        6.48      6.87 o 
  -8   6   3      106.97      104.59     18.99 o 
  -7   6   3       26.77       29.44      3.00 o 
  -6   6   3      141.44      119.57     19.00 o 
  -5   6   3        9.05        9.11      2.92 o 
  -4   6   3      321.99      323.82     24.46 o 
  -3   6   3       67.40       86.24     17.78 o 
  -2   6   3      407.49      493.17     18.41 o 
  -1   6   3      623.86      662.63     16.42 o 
   0   6   3     1064.24     1183.16     26.96 o 
   1   6   3      351.54      369.70     11.21 o 
   2   6   3      392.77      411.90     13.02 o 
   3   6   3        5.71       19.91      4.73 o 
   4   6   3       21.29       22.44      6.98 o 
   5   6   3      695.58      712.54     42.60 o 
   6   6   3     1046.13     1186.31     59.91 o 
   7   6   3       57.98       69.17     14.54 o 
   8   6   3      265.53      258.88     25.17 o 
   9   6   3        0.04       -0.43      2.21 o 
  10   6   3        5.05       26.43     11.14 o 
 -10   7   3       22.62       58.28     17.10 o 
  -9   7   3       68.15       62.50     17.51 o 
  -8   7   3        1.74        4.30      6.41 o 
  -7   7   3      137.17      146.21     22.17 o 
  -6   7   3      109.50      132.09     20.14 o 
  -5   7   3       21.11       11.67      4.64 o 
  -4   7   3      427.46      420.82     21.16 o 
  -3   7   3      344.20      381.10     22.08 o 
  -2   7   3       26.94       24.96      6.21 o 
  -1   7   3      203.98      196.31      9.02 o 
   0   7   3       41.57       30.34      5.80 o 
   1   7   3      148.47      185.20     10.32 o 
   2   7   3       21.86       21.43      3.83 o 
   3   7   3     1528.60     1599.29     36.32 o 
   4   7   3       45.61       46.12      5.60 o 
   5   7   3        4.30        1.17      3.86 o 
   6   7   3        0.28       -2.42      5.88 o 
   7   7   3       73.24       73.11     16.00 o 
   8   7   3      162.69      146.68     23.16 o 
   9   7   3        6.37        1.88      6.51 o 
  -9   8   3        7.63        0.33      4.85 o 
  -8   8   3        0.12       -4.67      6.14 o 
  -7   8   3       97.72      114.31     19.96 o 
  -6   8   3       21.57       25.66      9.34 o 
  -5   8   3       28.20       37.81      7.41 o 
  -4   8   3      269.80      285.00     15.90 o 
  -3   8   3       19.29       18.84      5.51 o 
  -2   8   3      109.94      137.11     13.78 o 
  -1   8   3      233.43      238.88     14.36 o 
   0   8   3      235.73      265.60     15.88 o 
   1   8   3      122.91      129.65      8.08 o 
   2   8   3       70.71       79.08      6.34 o 
   3   8   3        8.55        4.00      2.21 o 
   4   8   3       12.15       11.94      7.78 o 
   5   8   3      105.94       92.05     16.21 o 
   6   8   3       12.46        5.44      4.88 o 
   7   8   3      119.55      137.90     22.23 o 
   8   8   3       62.44       60.48     15.94 o 
  -8   9   3       76.23      101.68     21.77 o 
  -7   9   3       93.14      123.75     22.11 o 
  -6   9   3       12.92       14.84      7.87 o 
  -5   9   3       37.45       43.45     12.52 o 
  -4   9   3       37.17       24.64      5.32 o 
  -3   9   3       76.83       64.36      9.94 o 
  -2   9   3       44.53       46.36     17.52 o 
  -1   9   3       39.47       49.05     12.81 o 
   0   9   3       15.70       14.04      4.03 o 
   1   9   3       53.50       45.90      6.10 o 
   2   9   3       24.76       18.07      9.31 o 
   3   9   3       28.47       22.94      6.06 o 
   4   9   3        2.34       -1.52      2.99 o 
   5   9   3       67.53       59.94     14.30 o 
   6   9   3       31.97       28.31     10.64 o 
   7   9   3       28.72       35.27     11.68 o 
  -7  10   3        2.52       11.08      8.53 o 
  -6  10   3       55.21       60.78     16.60 o 
  -5  10   3       20.74       25.63     10.30 o 
  -4  10   3       10.25       11.49      7.45 o 
  -3  10   3        7.29        4.85      4.72 o 
  -2  10   3      102.00      105.71     22.00 o 
  -1  10   3        5.18       -1.61      4.69 o 
   0  10   3       16.52       18.92      3.87 o 
   1  10   3      137.69      132.44     10.67 o 
   2  10   3        2.91        4.13      2.45 o 
   3  10   3       22.96       23.29      6.19 o 
   4  10   3      136.63      141.18     18.55 o 
   5  10   3        5.79        7.39      5.98 o 
   6  10   3        1.06       -3.64      5.39 o 
  -5  11   3       20.04       18.30      9.48 o 
  -4  11   3        1.47       -1.19      4.94 o 
  -3  11   3       32.53       43.05      9.42 o 
  -2  11   3       11.83        1.44      5.08 o 
  -1  11   3       11.01        6.70      4.86 o 
   0  11   3        6.10        7.08      4.04 o 
   1  11   3       11.15        6.23      3.58 o 
   2  11   3        1.53        0.53      2.90 o 
   3  11   3        4.08        3.81      3.42 o 
   4  11   3       13.66       -8.63      8.63 o 
  -2  12   3        7.40        6.62      6.91 o 
  -1  12   3        5.21       12.73      6.26 o 
   0  12   3       38.19       41.24      7.46 o 
   1  12   3        8.60        6.94      3.45 o 
   2  12   3        4.44       -4.00      5.72 o 
 -12   0   4       40.44       39.33     11.60 o 
 -11   0   4       83.85       96.40     17.54 o 
 -10   0   4      332.68      365.35     31.58 o 
  -9   0   4       36.25       34.42      3.91 o 
  -8   0   4       21.12       21.83      3.26 o 
  -7   0   4       37.27       42.33      4.02 o 
  -6   0   4      820.38      854.85     37.16 o 
  -5   0   4      207.14      217.42     11.40 o 
  -4   0   4       49.72       56.10      5.16 o 
  -3   0   4     1639.70     1606.25     33.05 o 
  -2   0   4      260.55      218.60      7.49 o 
  -1   0   4      947.22      972.44     32.67 o 
   0   0   4     4958.76     4800.77     76.92 o 
   1   0   4      129.17      132.88     10.66 o 
   2   0   4      219.96      212.67     13.31 o 
   3   0   4        0.09        0.54      1.65 o 
   4   0   4      187.71      206.22     10.13 o 
   5   0   4       46.82       51.54      9.75 o 
   6   0   4       37.89       51.37     10.21 o 
   7   0   4      133.88      144.27     12.87 o 
   8   0   4      189.78      211.48     23.81 o 
   9   0   4       32.52       40.09     10.96 o 
  10   0   4        6.09        2.37      4.65 o 
  11   0   4      358.05      408.51     39.39 o 
 -12   1   4       22.99       22.13      6.65 o 
 -11   1   4       32.00       34.90      7.28 o 
 -10   1   4        2.24       -0.94      6.24 o 
  -9   1   4      143.14      138.14      9.15 o 
  -8   1   4        1.12        1.94      0.97 o 
  -7   1   4      512.94      490.69     12.80 o 
  -6   1   4       32.57       36.15      2.79 o 
  -5   1   4        0.06       -0.06      1.55 o 
  -4   1   4        0.43       -0.25      0.61 o 
  -3   1   4     2058.13     2108.11     25.39 o 
  -2   1   4      582.62      521.73     13.79 o 
  -1   1   4      159.82      144.99      5.75 o 
   0   1   4     3174.20     3243.03     48.33 o 
   1   1   4     1263.86     1226.56     24.06 o 
   2   1   4      168.12      170.83      9.13 o 
   3   1   4      328.93      333.69     18.27 o 
   4   1   4        1.13        0.92      1.39 o 
   5   1   4      423.05      435.22     28.28 o 
   6   1   4        2.51        2.47      2.17 o 
   7   1   4       17.30       19.23      4.92 o 
   8   1   4       16.38       11.41      3.45 o 
   9   1   4      165.62      184.56     17.89 o 
  10   1   4       37.10       48.41      9.18 o 
  11   1   4        2.38        1.03      4.83 o 
 -12   2   4        1.69        5.52      4.42 o 
 -11   2   4       14.57       11.53      4.58 o 
 -10   2   4       49.71       53.84      8.31 o 
  -9   2   4       14.23       22.68      5.27 o 
  -8   2   4       68.31       62.05     12.23 o 
  -7   2   4      218.06      250.18     14.29 o 
  -6   2   4       73.77       70.70      5.77 o 
  -5   2   4      337.58      331.28      9.83 o 
  -4   2   4     1242.77     1280.83     18.50 o 
  -3   2   4       73.43       71.73      3.29 o 
  -2   2   4      155.97      154.78      4.69 o 
  -1   2   4      293.03      288.36      8.54 o 
   0   2   4      919.44      989.13     26.57 o 
   1   2   4       84.56       94.16      9.34 o 
   2   2   4     3445.31     3622.58     56.50 o 
   3   2   4      290.10      307.91     11.89 o 
   4   2   4      391.56      407.27     14.41 o 
   5   2   4       20.00       15.20      3.25 o 
   6   2   4      370.14      331.40     16.22 o 
   7   2   4       18.37       15.13      2.98 o 
   8   2   4        2.65       -0.53      3.15 o 
   9   2   4      371.35      400.20     19.63 o 
  10   2   4       94.29       81.26     11.91 o 
  11   2   4      147.20      156.92     17.14 o 
 -12   3   4        0.80       -7.46      7.46 o 
 -11   3   4       18.81       13.91      7.65 o 
 -10   3   4       88.42       98.98     11.47 o 
  -9   3   4       49.36       41.78      7.02 o 
  -8   3   4        7.78        7.53      4.85 o 
  -7   3   4      297.52      269.13     23.13 o 
  -6   3   4      100.38      104.09      7.94 o 
  -5   3   4      108.57      118.01      6.22 o 
  -4   3   4      855.96      989.35     23.63 o 
  -3   3   4      654.74      709.45     18.91 o 
  -2   3   4     1080.03     1237.23     26.93 o 
  -1   3   4     1563.99     1666.80     36.11 o 
   0   3   4       70.16       68.17      5.09 o 
   1   3   4       18.05       18.39      1.66 o 
   2   3   4      700.88      706.77     14.77 o 
   3   3   4     2611.01     2632.61     38.15 o 
   4   3   4      692.83      725.74     15.32 o 
   5   3   4        3.20        3.02      1.48 o 
   6   3   4      140.27      127.55      9.23 o 
   7   3   4      373.93      384.59     21.76 o 
   8   3   4       16.47        4.45      6.61 o 
   9   3   4       53.62       49.91      6.89 o 
  10   3   4       60.05       68.32     15.36 o 
  11   3   4        1.42        1.36      2.62 o 
 -12   4   4        1.47        6.12      6.91 o 
 -11   4   4       88.67       80.08     17.84 o 
 -10   4   4       61.06       49.55     12.00 o 
  -9   4   4      142.77      141.45     21.28 o 
  -8   4   4        3.10        5.53      3.94 o 
  -7   4   4       33.56       36.38      5.49 o 
  -6   4   4      113.02       99.72      9.44 o 
  -5   4   4      222.95      198.77     37.53 o 
  -4   4   4      307.12      347.38     16.47 o 
  -3   4   4      514.18      574.31     21.90 o 
  -2   4   4      308.15      354.09     10.67 o 
  -1   4   4      521.55      569.38     13.06 o 
   0   4   4     2600.51     3037.83     62.90 o 
   1   4   4     1291.13     1402.40     21.64 o 
   2   4   4       15.16       20.94      2.96 o 
   3   4   4      296.12      303.21     13.15 o 
   4   4   4      322.98      344.89     11.23 o 
   5   4   4        4.61        7.62      2.00 o 
   6   4   4        2.94        1.51      1.58 o 
   7   4   4      262.75      235.65     11.96 o 
   8   4   4       35.47       50.33      8.83 o 
   9   4   4       20.28       15.22      3.90 o 
  10   4   4       17.73        9.25      4.28 o 
  11   4   4        8.89       17.51      9.29 o 
 -11   5   4       99.66      100.34     21.31 o 
 -10   5   4       28.80       21.37     10.78 o 
  -9   5   4      484.43      464.70     41.11 o 
  -8   5   4        0.72        0.49      2.22 o 
  -7   5   4       41.88       31.44      6.07 o 
  -6   5   4      223.72      231.24     15.62 o 
  -5   5   4       69.46       72.51      8.48 o 
  -4   5   4       48.91       41.26      7.37 o 
  -3   5   4       20.72       15.67      2.18 o 
  -2   5   4      732.11      816.48     18.71 o 
  -1   5   4      536.74      539.08     14.35 o 
   0   5   4      571.91      652.69     16.75 o 
   1   5   4      246.02      266.28      8.65 o 
   2   5   4        0.01        0.42      1.08 o 
   3   5   4        2.78        0.68      2.63 o 
   4   5   4      204.13      208.25     14.13 o 
   5   5   4      184.23      176.29     13.65 o 
   6   5   4      256.85      235.62     14.39 o 
   7   5   4        0.36        3.32      2.72 o 
   8   5   4      101.69       97.93     11.41 o 
   9   5   4        0.67        3.38      3.29 o 
  10   5   4       14.80        7.72      4.40 o 
 -11   6   4       50.53       42.80     14.22 o 
 -10   6   4        3.65        4.84      6.24 o 
  -9   6   4        1.32        9.50      7.09 o 
  -8   6   4        1.13        0.50      5.00 o 
  -7   6   4        8.18        5.86      5.56 o 
  -6   6   4      180.44      183.71     22.70 o 
  -5   6   4       10.66       14.98      7.35 o 
  -4   6   4      167.67      156.56      6.50 o 
  -3   6   4       45.10       51.21      5.02 o 
  -2   6   4      551.32      529.16     20.91 o 
  -1   6   4        4.63        4.76      1.56 o 
   0   6   4      280.47      300.23     13.45 o 
   1   6   4       84.38      104.32      5.71 o 
   2   6   4       26.73       32.79      3.69 o 
   3   6   4      284.92      304.80     14.11 o 
   4   6   4       17.85       29.37      8.37 o 
   5   6   4        5.12        4.86      4.32 o 
   6   6   4       30.55       37.24     10.58 o 
   7   6   4        0.23        0.57      4.15 o 
   8   6   4       25.57       15.82      5.32 o 
   9   6   4        1.33        1.21      5.76 o 
  10   6   4        0.08       15.47      9.09 o 
 -10   7   4       34.43       24.51     11.27 o 
  -9   7   4       80.52       92.84     19.95 o 
  -8   7   4       28.87       30.70     11.45 o 
  -7   7   4       33.24       38.80     12.16 o 
  -6   7   4       24.09       10.49      6.77 o 
  -5   7   4       24.45       34.16     10.80 o 
  -4   7   4       65.12       58.31      4.56 o 
  -3   7   4       14.73       12.94      3.13 o 
  -2   7   4       57.12       72.79      6.86 o 
  -1   7   4        7.37        7.70      2.36 o 
   0   7   4      613.20      657.07     17.81 o 
   1   7   4      206.68      211.96     11.36 o 
   2   7   4        5.34        5.87      2.16 o 
   3   7   4        0.04        0.75      2.04 o 
   4   7   4       32.19       30.93      5.95 o 
   5   7   4       43.50       45.61     11.51 o 
   6   7   4       12.72       14.43      8.73 o 
   7   7   4        4.01        8.66      7.82 o 
   8   7   4      223.42      202.16     27.91 o 
   9   7   4        9.61       18.70     11.00 o 
  -9   8   4        0.70       -8.06      8.06 o 
  -8   8   4        0.16        5.16      6.84 o 
  -7   8   4        0.13       13.24      9.20 o 
  -6   8   4        8.07        0.06      4.58 o 
  -5   8   4       11.92        9.84      6.38 o 
  -4   8   4        6.37        3.54      6.09 o 
  -3   8   4        5.54        5.73      2.76 o 
  -2   8   4      140.33      130.05     13.43 o 
  -1   8   4        0.13        2.23      2.68 o 
   0   8   4        4.38        6.25      2.50 o 
   1   8   4       86.49       91.73      7.90 o 
   2   8   4       22.13       21.52      3.93 o 
   3   8   4      226.50      253.81     17.49 o 
   4   8   4        7.03       16.19      4.99 o 
   5   8   4       94.22       72.07     14.68 o 
   6   8   4       13.70       17.31      7.78 o 
   7   8   4       71.33       33.28     11.29 o 
   8   8   4       70.05       65.79     16.51 o 
  -8   9   4       12.53       30.02     12.87 o 
  -7   9   4        7.53        4.57      5.83 o 
  -6   9   4       49.35       69.71     16.50 o 
  -5   9   4       46.25       54.16     14.36 o 
  -4   9   4        1.05       -2.47      6.55 o 
  -3   9   4        3.37        6.50      5.07 o 
  -2   9   4        8.23       21.74      9.60 o 
  -1   9   4        2.70       -1.93      2.71 o 
   0   9   4        9.57        8.89      3.49 o 
   1   9   4        0.01        2.73      2.82 o 
   2   9   4       40.35       38.32      7.32 o 
   3   9   4      319.76      330.61     21.01 o 
   4   9   4        0.90       -3.18      3.18 o 
   5   9   4      103.43      117.03     19.37 o 
   6   9   4       16.32       16.40      8.67 o 
   7   9   4        1.01        2.88      5.75 o 
  -7  10   4       50.48       63.13     17.10 o 
  -6  10   4       49.04       73.75     17.41 o 
  -5  10   4        6.65       18.06      7.99 o 
  -4  10   4        0.57       -4.34      5.68 o 
  -3  10   4       20.20       15.83      5.89 o 
  -2  10   4        5.09        8.82      6.84 o 
  -1  10   4       42.98       48.19      9.55 o 
   0  10   4       36.77       43.20      5.50 o 
   1  10   4       37.98       35.22      5.59 o 
   2  10   4        6.01       -1.22      2.41 o 
   3  10   4        1.74        2.05      3.50 o 
   4  10   4        0.71        4.58      3.49 o 
   5  10   4       15.29        5.73      5.80 o 
   6  10   4       28.54       24.99      9.50 o 
  -5  11   4        5.14       12.50      8.09 o 
  -4  11   4        7.66        5.21      5.41 o 
  -3  11   4       28.41       41.77     13.59 o 
  -2  11   4        1.42       -1.84      3.78 o 
  -1  11   4       29.33       17.38      5.72 o 
   0  11   4        8.15        7.00      3.56 o 
   1  11   4        5.96       -0.23      3.13 o 
   2  11   4       18.01       23.57     11.41 o 
   3  11   4       15.47       29.59      7.04 o 
   4  11   4       40.69       39.24     11.57 o 
  -2  12   4        5.33        7.54      7.12 o 
  -1  12   4        9.47        5.75      8.60 o 
   0  12   4       16.38       -0.54      5.71 o 
   1  12   4       66.81       75.56     12.45 o 
 -12   1   5        6.54        8.71      6.10 o 
 -11   1   5        1.25        1.88      2.75 o 
 -10   1   5       23.79       28.09      4.35 o 
  -9   1   5       19.78       17.65      2.45 o 
  -8   1   5       11.51       10.64      2.30 o 
  -7   1   5       28.59       29.41      3.06 o 
  -6   1   5       32.31       36.94      3.42 o 
  -5   1   5       40.92       40.60      2.87 o 
  -4   1   5       69.38       67.62      3.27 o 
  -3   1   5      158.31      161.04      8.39 o 
  -2   1   5     1405.00     1392.84     22.23 o 
  -1   1   5       13.26       10.35      3.93 o 
   0   1   5      487.18      473.00     11.59 o 
   1   1   5       11.43       15.86      2.62 o 
   2   1   5     1017.18     1041.32     23.31 o 
   3   1   5      149.91      142.43     12.28 o 
   4   1   5     1795.66     1966.07     44.26 o 
   5   1   5       88.46       96.26      6.40 o 
   6   1   5     1005.88     1073.12     37.17 o 
   7   1   5        1.94        2.92      2.41 o 
   8   1   5       70.37       61.32      8.01 o 
   9   1   5      133.17      136.79     14.09 o 
  10   1   5      169.22      181.74     20.20 o 
  11   1   5      125.24      143.20     16.62 o 
 -12   2   5        0.01       -0.25      8.03 o 
 -11   2   5       25.01       16.20      5.12 o 
 -10   2   5        0.00        2.03      2.62 o 
  -9   2   5        0.58       -0.28      2.49 o 
  -8   2   5       37.18       40.47     10.30 o 
  -7   2   5        3.53        1.55      0.94 o 
  -6   2   5        1.16        1.63      0.57 o 
  -5   2   5      259.30      238.44      8.01 o 
  -4   2   5      238.20      242.94      7.55 o 
  -3   2   5       96.06       84.24      3.48 o 
  -2   2   5      142.64      139.86      7.72 o 
  -1   2   5       83.51       84.97      4.87 o 
   0   2   5      132.69      125.77      7.19 o 
   1   2   5      844.77      920.47     22.16 o 
   2   2   5      589.38      676.43     22.97 o 
   3   2   5      241.26      254.62     13.60 o 
   4   2   5       53.14       46.96      5.85 o 
   5   2   5      170.37      171.11      7.16 o 
   6   2   5        4.73        2.85      1.37 o 
   7   2   5       50.79       60.04     10.78 o 
   8   2   5       18.78       16.90      5.47 o 
   9   2   5      372.57      404.00     28.84 o 
  10   2   5        8.09        1.02      3.73 o 
  11   2   5        0.21        0.79      5.77 o 
 -12   3   5       26.88       13.02      8.94 o 
 -11   3   5       26.96       29.01      9.86 o 
 -10   3   5       14.98       12.00      4.36 o 
  -9   3   5        4.33        9.17      5.82 o 
  -8   3   5      168.63      153.07     11.81 o 
  -7   3   5        5.57        5.41      2.63 o 
  -6   3   5      418.83      473.74     26.96 o 
  -5   3   5      168.87      177.46      7.38 o 
  -4   3   5     1058.41      910.75     17.42 o 
  -3   3   5      763.09      722.53     33.69 o 
  -2   3   5      310.73      317.81      9.91 o 
  -1   3   5       71.17       70.40      5.31 o 
   0   3   5       16.19       16.15      2.51 o 
   1   3   5      131.10      127.82      6.81 o 
   2   3   5      332.51      394.67     14.66 o 
   3   3   5       41.51       40.84      4.09 o 
   4   3   5     1006.50     1021.42     55.12 o 
   5   3   5        1.51       -2.94      2.94 o 
   6   3   5        8.69        9.27      2.54 o 
   7   3   5       98.25       88.43      4.63 o 
   8   3   5       42.08       33.36      6.84 o 
   9   3   5        4.35        5.34      3.24 o 
  10   3   5       44.62       47.58      7.18 o 
 -12   4   5        5.19        7.65      8.85 o 
 -11   4   5       28.48       49.01     14.29 o 
 -10   4   5       20.11       21.98      5.19 o 
  -9   4   5        0.29        2.32      4.35 o 
  -8   4   5        7.89        4.17      2.37 o 
  -7   4   5     1101.10     1058.95     53.25 o 
  -6   4   5       19.52       18.54      2.51 o 
  -5   4   5      637.61      696.51     39.99 o 
  -4   4   5      112.88      116.54      8.36 o 
  -3   4   5      310.05      372.59     15.10 o 
  -2   4   5        7.39        6.09      2.75 o 
  -1   4   5      181.22      175.30      6.85 o 
   0   4   5     1587.32     1741.81     27.53 o 
   1   4   5      466.42      525.23     11.67 o 
   2   4   5       21.31       22.70      2.78 o 
   3   4   5       77.94       78.83      6.88 o 
   4   4   5        8.69        8.84      2.46 o 
   5   4   5       30.10       28.70      3.53 o 
   6   4   5        3.33        3.52      2.48 o 
   7   4   5      322.42      332.51     21.01 o 
   8   4   5        0.28        0.60      3.84 o 
   9   4   5        0.97       -0.31      8.59 o 
  10   4   5        2.89       -3.46      3.81 o 
 -11   5   5       43.14       50.33     14.65 o 
 -10   5   5      310.04      350.12     37.94 o 
  -9   5   5       92.87       70.35     16.11 o 
  -8   5   5      198.15      159.55     19.38 o 
  -7   5   5       31.41       28.22      5.90 o 
  -6   5   5      140.12      145.58     15.12 o 
  -5   5   5       22.67       21.50      5.07 o 
  -4   5   5      325.85      348.28     19.13 o 
  -3   5   5       65.81       72.94      8.64 o 
  -2   5   5      138.00      153.76     11.53 o 
  -1   5   5      416.04      473.54     11.74 o 
   0   5   5      979.75     1059.46     21.84 o 
   1   5   5       33.42       32.64      2.83 o 
   2   5   5      522.16      590.67     23.56 o 
   3   5   5       37.79       52.41      5.80 o 
   4   5   5      316.91      356.05     23.31 o 
   5   5   5       12.37       12.52      6.41 o 
   6   5   5       45.25       45.10      6.21 o 
   7   5   5        8.54        3.49      4.44 o 
   8   5   5       21.80       33.64      7.16 o 
   9   5   5       19.74       15.27      8.21 o 
  10   5   5        5.62       10.96     10.19 o 
 -11   6   5        0.01       -2.73      6.17 o 
 -10   6   5       59.65       94.44     19.55 o 
  -9   6   5      402.23      452.83     42.68 o 
  -8   6   5       71.06       58.38     14.97 o 
  -7   6   5       79.46       67.24     14.78 o 
  -6   6   5        7.88        8.44      7.01 o 
  -5   6   5       40.98       32.55      9.83 o 
  -4   6   5        2.84        4.66      5.04 o 
  -3   6   5      457.67      455.95     34.15 o 
  -2   6   5       48.72       50.30      3.35 o 
  -1   6   5       61.93       72.12      7.13 o 
   0   6   5       15.11       20.62      3.33 o 
   1   6   5      301.12      337.46     11.73 o 
   2   6   5      241.85      256.99     10.25 o 
   3   6   5      274.78      316.97     18.35 o 
   4   6   5        3.16        2.04      3.40 o 
   5   6   5      112.85      126.43     17.80 o 
   6   6   5       49.27       63.70     13.42 o 
   7   6   5       71.59       90.37     17.12 o 
   8   6   5        1.71        4.16      3.58 o 
   9   6   5        0.05       -6.97      6.97 o 
 -10   7   5        0.03       -9.33      9.33 o 
  -9   7   5       12.41        4.14      6.03 o 
  -8   7   5       20.80       28.10     11.46 o 
  -7   7   5      122.44      121.02     21.01 o 
  -6   7   5      147.89      137.89     21.05 o 
  -5   7   5       46.58       46.82     11.91 o 
  -4   7   5        3.02        1.43      1.61 o 
  -3   7   5        0.27       -0.20      1.85 o 
  -2   7   5        3.45        2.44      2.27 o 
  -1   7   5       14.07       14.51      2.65 o 
   0   7   5      244.33      272.44     13.40 o 
   1   7   5        0.08        0.35      1.50 o 
   2   7   5      180.84      170.96     10.04 o 
   3   7   5        7.79        6.20      3.43 o 
   4   7   5      308.89      317.08     27.63 o 
   5   7   5       53.01       46.17     11.16 o 
   6   7   5      154.43      163.92     22.14 o 
   7   7   5       17.31       12.87      7.34 o 
   8   7   5      105.27       76.06     17.35 o 
   9   7   5       29.87       24.55     10.87 o 
  -9   8   5        3.42        8.52      7.17 o 
  -8   8   5       30.38       34.47     13.68 o 
  -7   8   5      158.28      163.27     25.51 o 
  -6   8   5       13.78        8.85      8.26 o 
  -5   8   5        7.30        1.83      5.89 o 
  -4   8   5       30.27       26.11      9.66 o 
  -3   8   5       57.22       63.28      6.71 o 
  -2   8   5       20.91       10.18      5.97 o 
  -1   8   5      136.33      117.52      9.70 o 
   0   8   5       23.03       18.35      4.23 o 
   1   8   5      130.22      140.03     12.14 o 
   2   8   5       61.38       58.44     11.79 o 
   3   8   5      348.62      355.74     21.28 o 
   4   8   5       66.79       67.84      9.53 o 
   5   8   5        0.22       -2.36      4.00 o 
   6   8   5        3.63       12.02      7.08 o 
   7   8   5       39.18       42.44     12.80 o 
   8   8   5       49.87       20.05     10.67 o 
  -8   9   5        6.40        9.57      8.41 o 
  -7   9   5       49.08       55.14     15.79 o 
  -6   9   5        1.24        7.69      7.17 o 
  -5   9   5       51.67       60.64     14.76 o 
  -4   9   5       69.76       65.57     15.04 o 
  -3   9   5      112.38      119.26     14.26 o 
  -2   9   5       88.75       81.94     12.05 o 
  -1   9   5        8.78       11.29      3.48 o 
   0   9   5      141.47      132.80     10.56 o 
   1   9   5        3.91        5.91      2.74 o 
   2   9   5       92.48      108.40      9.14 o 
   3   9   5       65.03       51.60      8.57 o 
   4   9   5       69.08       68.45     10.15 o 
   5   9   5        2.05        4.07      4.75 o 
   6   9   5       27.37       28.68     10.71 o 
   7   9   5       16.86       18.32      9.80 o 
  -7  10   5       56.29       81.70     19.81 o 
  -6  10   5        0.07        1.77      6.08 o 
  -5  10   5       12.03       11.72      6.87 o 
  -4  10   5       79.08       81.47     17.65 o 
  -3  10   5      222.35      271.68     33.02 o 
  -2  10   5        2.32        8.62      5.36 o 
  -1  10   5        0.07       -0.24      3.58 o 
   0  10   5       20.37       20.67      4.83 o 
   1  10   5      152.96      163.29     10.73 o 
   2  10   5        8.47        4.14      3.22 o 
   3  10   5        0.12        4.69      3.26 o 
   4  10   5       18.53       12.79      5.05 o 
   5  10   5      101.87       66.15     15.11 o 
  -5  11   5      204.48      229.37     31.78 o 
  -4  11   5        1.15       -4.95      6.84 o 
  -3  11   5       93.51      110.79     15.75 o 
  -2  11   5       84.39       97.71     18.78 o 
  -1  11   5        3.08        8.14      6.47 o 
   0  11   5       58.39       37.32     11.13 o 
   1  11   5        5.25        7.22      5.38 o 
   2  11   5        7.35        1.87      4.27 o 
   3  11   5       54.25       78.91     17.08 o 
   4  11   5       23.28       32.62     10.61 o 
 -12   0   6        0.32       -6.32      6.32 o 
 -11   0   6      183.08      196.55     24.10 o 
 -10   0   6       15.51       17.57      4.01 o 
  -9   0   6      235.05      239.07     11.82 o 
  -8   0   6      165.95      153.28     11.70 o 
  -7   0   6      670.03      703.89     20.92 o 
  -6   0   6       12.17       20.23      5.48 o 
  -5   0   6      490.57      484.33     16.35 o 
  -4   0   6     2887.03     3081.77     59.73 o 
  -3   0   6     2113.91     2187.06     45.72 o 
  -2   0   6     5605.30     5622.77    113.60 o 
  -1   0   6      298.06      303.96     12.70 o 
   0   0   6     1962.91     2071.79     65.18 o 
   1   0   6      610.76      583.12     25.13 o 
   2   0   6        5.63        0.46      2.20 o 
   3   0   6     2569.30     2741.38     78.31 o 
   4   0   6      294.09      322.62     15.58 o 
   5   0   6        1.42        3.65      4.93 o 
   6   0   6      944.45     1067.66     54.44 o 
   7   0   6      394.20      410.38     33.45 o 
   8   0   6      392.30      413.68     24.92 o 
   9   0   6       10.67        2.23      4.41 o 
  10   0   6       96.00       65.16     15.61 o 
  11   0   6      353.26      394.89     40.46 o 
 -12   1   6        0.59        9.29      4.62 o 
 -11   1   6       71.09       80.28     10.95 o 
 -10   1   6      180.20      209.08     16.58 o 
  -9   1   6       16.04       11.50      2.10 o 
  -8   1   6      232.25      240.05      8.82 o 
  -7   1   6      137.48      134.85      6.81 o 
  -6   1   6      387.92      374.47      9.44 o 
  -5   1   6       11.64       10.01      1.67 o 
  -4   1   6     1257.54     1294.52     17.38 o 
  -3   1   6     2231.70     2299.88     43.74 o 
  -2   1   6      381.65      361.14     14.02 o 
  -1   1   6      781.84      801.90     19.55 o 
   0   1   6     2095.91     2111.65     34.52 o 
   1   1   6      855.34      875.62     41.98 o 
   2   1   6       26.03       30.07      5.44 o 
   3   1   6      512.15      511.94     26.97 o 
   4   1   6      278.88      251.26     13.90 o 
   5   1   6        7.37        5.38      2.14 o 
   6   1   6      279.38      295.32     29.72 o 
   7   1   6       20.65       18.13      4.21 o 
   8   1   6       49.66       47.26      8.57 o 
   9   1   6       22.66       20.01      4.66 o 
  10   1   6       70.61       79.20     11.88 o 
 -12   2   6        0.09        2.89      3.00 o 
 -11   2   6       11.81       15.51      5.17 o 
 -10   2   6      137.46      130.91     13.10 o 
  -9   2   6       90.95       82.31      7.61 o 
  -8   2   6       25.58       19.40      2.90 o 
  -7   2   6      482.95      444.72     11.21 o 
  -6   2   6     1329.00     1356.80     29.49 o 
  -5   2   6      255.30      277.56      8.52 o 
  -4   2   6      698.34      785.00     22.99 o 
  -3   2   6        1.15        0.03      0.77 o 
  -2   2   6       80.37       64.59      5.15 o 
  -1   2   6      166.10      178.75      7.00 o 
   0   2   6      697.01      753.90     17.41 o 
   1   2   6      475.70      534.01     17.03 o 
   2   2   6      556.58      577.46     26.02 o 
   3   2   6      230.47      211.18     13.14 o 
   4   2   6      350.63      364.06     15.18 o 
   5   2   6        1.17        0.19      1.33 o 
   6   2   6      137.19      136.69      7.57 o 
   7   2   6       11.26        7.96      4.04 o 
   8   2   6       65.91       63.37      9.69 o 
   9   2   6        0.35       -3.08      3.08 o 
  10   2   6       59.90       56.57      8.09 o 
 -12   3   6      221.20      236.79     31.08 o 
 -11   3   6      105.20       79.83     17.27 o 
 -10   3   6       52.91       54.80      8.13 o 
  -9   3   6       58.60       62.24     14.84 o 
  -8   3   6      194.94      214.91     13.99 o 
  -7   3   6        0.00       -2.58      2.58 o 
  -6   3   6       43.96       63.81      7.17 o 
  -5   3   6      225.95      216.80     11.61 o 
  -4   3   6       54.36       42.29      3.32 o 
  -3   3   6        5.94        6.97      1.06 o 
  -2   3   6      205.05      234.34      9.07 o 
  -1   3   6       26.59       23.81      2.94 o 
   0   3   6        6.44       12.28      2.34 o 
   1   3   6       15.23       17.71      3.17 o 
   2   3   6        8.82        6.48      2.33 o 
   3   3   6       40.57       36.02      7.12 o 
   4   3   6       54.03       47.13      3.49 o 
   5   3   6       25.09       26.39      5.11 o 
   6   3   6       31.61       31.47      3.75 o 
   7   3   6       44.51       35.76      7.62 o 
   8   3   6       61.07       67.36     10.51 o 
   9   3   6       11.08       17.98      5.80 o 
  10   3   6       13.23       12.46      5.38 o 
 -12   4   6      132.80      139.13     24.65 o 
 -11   4   6        1.02       -1.82      7.68 o 
 -10   4   6        4.79        4.68      5.72 o 
  -9   4   6       57.19       50.33      6.87 o 
  -8   4   6      513.92      524.43     25.86 o 
  -7   4   6        8.15       17.98      7.12 o 
  -6   4   6      265.44      280.53     19.87 o 
  -5   4   6        6.18        2.78      2.53 o 
  -4   4   6      354.72      290.44     53.59 o 
  -3   4   6      385.84      383.83     15.94 o 
  -2   4   6        1.11        2.28      3.87 o 
  -1   4   6       24.39       14.29      3.56 o 
   0   4   6      207.68      221.75      8.92 o 
   1   4   6       85.75       97.53      4.79 o 
   2   4   6        0.02        0.23      1.26 o 
   3   4   6        1.18        5.04      2.13 o 
   4   4   6       25.12       28.49      5.40 o 
   5   4   6        0.78        0.55      2.11 o 
   6   4   6       56.53       53.45      6.26 o 
   7   4   6       13.14        9.04      2.58 o 
   8   4   6       73.96       49.23     18.00 o 
   9   4   6        1.40        1.90      3.17 o 
  10   4   6       17.96       29.60      7.95 o 
 -11   5   6        8.60       14.71      8.63 o 
 -10   5   6        0.26       -0.40      4.68 o 
  -9   5   6       57.07       56.03     14.27 o 
  -8   5   6       21.22       20.46      8.56 o 
  -7   5   6        8.79       -0.74      3.64 o 
  -6   5   6      161.99      149.33     20.42 o 
  -5   5   6        6.97        3.60      5.03 o 
  -4   5   6        0.90        4.22      5.02 o 
  -3   5   6       67.67       72.09      9.12 o 
  -2   5   6       92.05       77.66      8.17 o 
  -1   5   6       15.86       18.09      2.52 o 
   0   5   6      288.21      282.04      9.85 o 
   1   5   6        7.11        7.05      1.48 o 
   2   5   6       23.61       23.23      4.54 o 
   3   5   6       64.11       57.70     10.69 o 
   4   5   6       52.81       59.26     11.85 o 
   5   5   6       61.22       61.43     12.30 o 
   6   5   6       48.52       55.06     12.95 o 
   7   5   6       32.41       49.30     13.00 o 
   8   5   6      117.60      105.74     12.83 o 
   9   5   6        1.01        5.40      3.88 o 
 -11   6   6       13.20       33.36     12.66 o 
 -10   6   6       12.83       16.91      9.81 o 
  -9   6   6       65.46       93.84     19.39 o 
  -8   6   6       18.77       11.57      8.54 o 
  -7   6   6        3.06        4.79      5.67 o 
  -6   6   6      202.36      217.31     26.15 o 
  -5   6   6       55.68       32.33     10.01 o 
  -4   6   6        8.01        8.45      6.57 o 
  -3   6   6      361.13      339.69     21.27 o 
  -2   6   6       34.73       30.24      2.86 o 
  -1   6   6       94.95       99.46      7.00 o 
   0   6   6      136.03      138.21      7.87 o 
   1   6   6       11.89        3.89      1.69 o 
   2   6   6      203.69      205.55     14.42 o 
   3   6   6       47.38       60.71      8.33 o 
   4   6   6      273.26      286.14     26.12 o 
   5   6   6       46.15       63.65     13.17 o 
   6   6   6        5.18        6.16      4.98 o 
   7   6   6       25.27       42.36     12.68 o 
   8   6   6        4.64        5.83      5.52 o 
   9   6   6       54.45       59.22     16.58 o 
 -10   7   6        5.37        1.76      5.13 o 
  -9   7   6        3.71       -0.20      5.48 o 
  -8   7   6       37.30       35.94     12.74 o 
  -7   7   6      198.20      146.86     23.65 o 
  -6   7   6        4.36       -6.84      6.84 o 
  -5   7   6       40.47       50.33     13.37 o 
  -4   7   6        5.61       -1.80      4.71 o 
  -3   7   6        9.66        5.41      2.83 o 
  -2   7   6        8.09        5.23      2.13 o 
  -1   7   6       31.64       32.01      3.67 o 
   0   7   6        2.10        2.82      2.20 o 
   1   7   6       64.05       60.83      6.15 o 
   2   7   6       91.17       95.76     10.29 o 
   3   7   6        1.93        2.65      2.81 o 
   4   7   6       31.84       42.20     10.73 o 
   5   7   6       38.36       47.41     12.19 o 
   6   7   6        7.17        0.26      3.66 o 
   7   7   6        7.40       -2.11      6.56 o 
   8   7   6        0.49       58.45     16.81 o 
  -9   8   6        2.95       16.35      9.27 o 
  -8   8   6        1.95       -7.91      7.91 o 
  -7   8   6        0.96       -1.47      4.57 o 
  -6   8   6        0.53        1.47      6.18 o 
  -5   8   6      160.54      123.13     20.17 o 
  -4   8   6       36.00       30.96     10.88 o 
  -3   8   6        7.23        4.06      2.07 o 
  -2   8   6       13.80        8.60      3.72 o 
  -1   8   6       56.32       51.25      8.30 o 
   0   8   6      142.74      132.37     14.03 o 
   1   8   6       42.06       27.92      5.60 o 
   2   8   6        7.34        2.57      2.66 o 
   3   8   6       89.49      113.58     14.52 o 
   4   8   6        1.28        6.50      4.81 o 
   5   8   6        3.30       -0.87      3.86 o 
   6   8   6        7.58        2.28      4.99 o 
   7   8   6       26.95        8.72      6.19 o 
  -8   9   6        2.40        7.96      7.63 o 
  -7   9   6        9.93        7.40      7.45 o 
  -6   9   6       26.58       27.75     11.92 o 
  -5   9   6       61.18       38.74     12.70 o 
  -4   9   6        4.47       15.00      8.41 o 
  -3   9   6        7.81        9.97      4.75 o 
  -2   9   6      141.42      149.05     16.75 o 
  -1   9   6       30.38       17.77      6.41 o 
   0   9   6        3.16        1.12      5.33 o 
   1   9   6       28.93       25.26      4.14 o 
   2   9   6      120.36       96.39     11.42 o 
   3   9   6       53.67       57.35      9.15 o 
   4   9   6       12.24       21.40      8.48 o 
   5   9   6      127.42      130.64     20.63 o 
   6   9   6        4.36       15.68      8.53 o 
  -7  10   6        0.32       12.24      9.66 o 
  -6  10   6       37.82       39.04     14.34 o 
  -5  10   6        4.61       -8.14      8.14 o 
  -4  10   6       42.76       30.95     11.71 o 
  -3  10   6       32.33       25.38      7.63 o 
  -2  10   6       33.20       47.70     10.08 o 
  -1  10   6      242.63      254.97     24.21 o 
   0  10   6       52.54       45.35      7.15 o 
   1  10   6       44.91       46.79      7.17 o 
   2  10   6        1.28        6.38      3.47 o 
   3  10   6       13.21       27.92      6.88 o 
   4  10   6       67.25       63.59     10.34 o 
   5  10   6       47.31       56.10     14.23 o 
  -5  11   6        0.01        6.11      6.42 o 
  -4  11   6       54.25       61.63     17.23 o 
  -3  11   6      129.19      116.30     16.39 o 
  -2  11   6        8.89        8.28      5.65 o 
  -1  11   6       15.97        0.10      4.83 o 
   0  11   6        3.63       -4.88      4.88 o 
   1  11   6        0.05       -4.54      4.54 o 
   2  11   6       12.92       19.33      9.55 o 
   3  11   6        8.76       11.23      8.04 o 
 -12   1   7       23.73       23.06      6.93 o 
 -11   1   7      183.71      208.92     17.53 o 
 -10   1   7       99.12      104.80      7.21 o 
  -9   1   7      231.05      239.84     12.28 o 
  -8   1   7      314.78      331.84     11.96 o 
  -7   1   7        8.58        6.13      1.95 o 
  -6   1   7       29.82       27.22      2.84 o 
  -5   1   7        0.71        1.80      0.91 o 
  -4   1   7      799.97      830.38     22.99 o 
  -3   1   7     3086.74     3292.98     51.76 o 
  -2   1   7     2377.37     2723.07     52.30 o 
  -1   1   7      787.12      856.79     22.86 o 
   0   1   7     2380.05     2496.09     42.07 o 
   1   1   7      481.42      530.77     16.46 o 
   2   1   7      318.25      293.59     10.50 o 
   3   1   7      127.55      112.38     11.23 o 
   4   1   7        3.86        7.34      2.78 o 
   5   1   7      103.24       95.13      7.63 o 
   6   1   7       50.65       59.74      5.95 o 
   7   1   7       11.21        8.79      4.27 o 
   8   1   7        0.09       -1.22      3.72 o 
   9   1   7        0.94        0.21      3.11 o 
  10   1   7        0.51       -3.89      9.62 o 
 -12   2   7      105.89      106.21     20.35 o 
 -11   2   7       97.89       98.47     14.37 o 
 -10   2   7      228.89      262.25     18.43 o 
  -9   2   7        2.02       -0.58      2.66 o 
  -8   2   7        0.00       -0.95      0.95 o 
  -7   2   7       57.08       49.25      3.72 o 
  -6   2   7     2393.02     2507.44     44.25 o 
  -5   2   7       29.83       25.78      3.50 o 
  -4   2   7        6.56        7.86      2.22 o 
  -3   2   7        5.62        8.91      1.88 o 
  -2   2   7     1368.55     1418.56     30.18 o 
  -1   2   7       56.39       58.43      4.80 o 
   0   2   7       82.31       71.30      3.78 o 
   1   2   7      142.18      145.11      9.03 o 
   2   2   7       59.05       55.91      5.64 o 
   3   2   7      179.58      180.83     12.89 o 
   4   2   7       53.25       44.50     10.72 o 
   5   2   7      135.83      154.98     11.56 o 
   6   2   7       57.89       59.51      5.37 o 
   7   2   7        1.87        0.97      2.62 o 
   8   2   7       98.53       86.31     22.34 o 
   9   2   7       26.86       22.55      6.24 o 
  10   2   7        6.01        5.32      3.26 o 
 -12   3   7       34.96       24.29     10.76 o 
 -11   3   7        2.71       -7.65      7.65 o 
 -10   3   7       53.28       63.81      9.81 o 
  -9   3   7       20.72       18.77      8.11 o 
  -8   3   7       94.70       89.17     15.46 o 
  -7   3   7      161.25      157.92     11.37 o 
  -6   3   7       24.74       22.79      3.26 o 
  -5   3   7      445.68      440.14     21.61 o 
  -4   3   7      543.77      561.88     10.48 o 
  -3   3   7      490.18      467.71     11.45 o 
  -2   3   7     1524.38     1588.67     26.41 o 
  -1   3   7      535.89      581.29     16.26 o 
   0   3   7      143.22      148.26      9.39 o 
   1   3   7      311.97      340.67     14.88 o 
   2   3   7      239.29      218.71     14.39 o 
   3   3   7       25.75       21.40      4.86 o 
   4   3   7        4.36        4.75      2.66 o 
   5   3   7       35.53       32.60      3.43 o 
   6   3   7        3.42        1.84      1.54 o 
   7   3   7      112.24      102.40     12.37 o 
   8   3   7       61.01       53.39      9.44 o 
   9   3   7       57.48       56.35     16.87 o 
  10   3   7        2.54        4.72      3.35 o 
 -12   4   7       76.19       86.33     19.74 o 
 -11   4   7       66.91       77.77     18.09 o 
 -10   4   7       63.58       53.46     13.91 o 
  -9   4   7       44.42       39.72     11.22 o 
  -8   4   7       45.34       39.39      5.96 o 
  -7   4   7       54.38       50.60     12.39 o 
  -6   4   7       75.31       71.11     13.69 o 
  -5   4   7        0.06        3.59      2.54 o 
  -4   4   7      264.29      217.56     12.42 o 
  -3   4   7       12.65       12.94      8.97 o 
  -2   4   7        4.17        6.32      1.85 o 
  -1   4   7      373.33      345.61     12.75 o 
   0   4   7      444.14      475.82     16.02 o 
   1   4   7        1.65        4.44      2.45 o 
   2   4   7       21.86       18.71      6.43 o 
   3   4   7       57.88       58.95     10.74 o 
   4   4   7      232.88      260.93     24.20 o 
   5   4   7        7.09        8.91      5.99 o 
   6   4   7      122.06      131.80     19.66 o 
   7   4   7        1.23        4.28      3.58 o 
   8   4   7       38.51       46.48      8.73 o 
   9   4   7        6.48       11.17      5.23 o 
 -11   5   7       13.60       26.08     11.48 o 
 -10   5   7       13.35       11.19      9.01 o 
  -9   5   7       14.99       13.80      7.95 o 
  -8   5   7        2.10       -5.79      5.91 o 
  -7   5   7        7.01        5.26      5.20 o 
  -6   5   7       41.79       52.35     12.82 o 
  -5   5   7        0.71        1.86      5.14 o 
  -4   5   7       64.76       66.87     14.07 o 
  -3   5   7      378.54      421.22     23.18 o 
  -2   5   7       29.93       23.39      3.15 o 
  -1   5   7      289.33      309.63     19.75 o 
   0   5   7       31.67       36.49      4.83 o 
   1   5   7       17.12       13.13      2.14 o 
   2   5   7        2.66        2.91      2.92 o 
   3   5   7      289.11      275.23     24.20 o 
   4   5   7      189.18      195.24     21.23 o 
   5   5   7        6.51       -1.59      4.20 o 
   6   5   7        2.76        9.27      5.73 o 
   7   5   7      225.99      286.62     31.32 o 
   8   5   7       55.47       54.65      9.63 o 
   9   5   7       15.66        8.28      7.58 o 
 -11   6   7        0.24       -7.69      7.69 o 
 -10   6   7       57.23       49.70     16.01 o 
  -9   6   7        0.01       -2.82      5.56 o 
  -8   6   7      141.58      134.40     22.24 o 
  -7   6   7      180.49      165.77     24.00 o 
  -6   6   7       44.33       55.77     13.63 o 
  -5   6   7       59.69       48.70     13.11 o 
  -4   6   7       39.94       57.38     13.03 o 
  -3   6   7       17.70       17.42      5.72 o 
  -2   6   7       49.96       41.48      4.01 o 
  -1   6   7       52.95       42.30      4.16 o 
   0   6   7      189.83      211.08     11.76 o 
   1   6   7      142.76      134.41      8.04 o 
   2   6   7       27.94       16.43      5.32 o 
   3   6   7        2.75        7.37      5.00 o 
   4   6   7      165.57      179.55     21.25 o 
   5   6   7       18.53       15.98      5.80 o 
   6   6   7      131.58      127.34     19.88 o 
   7   6   7       17.99       20.28      9.94 o 
   8   6   7       47.10       56.29      9.81 o 
 -10   7   7      157.98      172.39     28.83 o 
  -9   7   7       46.13       33.27     12.96 o 
  -8   7   7        6.04       20.64     10.49 o 
  -7   7   7        0.45        1.38      4.99 o 
  -6   7   7       47.27       55.48     14.04 o 
  -5   7   7       30.66        3.26      5.29 o 
  -4   7   7       19.28        5.63      5.59 o 
  -3   7   7      105.43      118.58     13.55 o 
  -2   7   7        2.86        1.88      1.38 o 
  -1   7   7       27.17       24.04      3.35 o 
   0   7   7        0.45        0.24      1.83 o 
   1   7   7       92.55       77.54      6.44 o 
   2   7   7       64.70       65.01      8.77 o 
   3   7   7      300.16      294.75     19.61 o 
   4   7   7       35.60       30.93      8.80 o 
   5   7   7       81.87       74.35     14.59 o 
   6   7   7       18.54       21.03      8.91 o 
   7   7   7        0.17       15.09      7.74 o 
   8   7   7        1.68       -0.53      6.22 o 
  -9   8   7        0.36       -4.98      7.54 o 
  -8   8   7       34.37       34.45     13.30 o 
  -7   8   7       17.99       13.61      8.78 o 
  -6   8   7       22.74       23.89     11.26 o 
  -5   8   7      177.86      188.08     26.11 o 
  -4   8   7       46.60       49.98     10.34 o 
  -3   8   7      146.85      138.10     15.72 o 
  -2   8   7       34.79       22.19      7.73 o 
  -1   8   7       21.08       10.13      3.44 o 
   0   8   7      708.81      679.41     30.21 o 
   1   8   7       70.02       66.02      5.94 o 
   2   8   7       73.24       64.07      9.13 o 
   3   8   7        9.27        2.92      3.51 o 
   4   8   7      121.98       91.06     15.63 o 
   5   8   7       10.87       14.71      7.56 o 
   6   8   7        3.27       -6.33      6.33 o 
   7   8   7       80.54      100.30     19.48 o 
  -8   9   7        3.38        5.65      7.14 o 
  -7   9   7      113.81      102.97     21.75 o 
  -6   9   7        0.02        6.11      8.49 o 
  -5   9   7       20.95       21.84     10.32 o 
  -4   9   7       68.78       81.69     18.27 o 
  -3   9   7      138.00      150.76     17.28 o 
  -2   9   7       23.75       43.66      9.13 o 
  -1   9   7       13.75        7.96      4.10 o 
   0   9   7       20.60       16.10      3.17 o 
   1   9   7      200.27      193.88     14.43 o 
   2   9   7        0.95        0.53      3.79 o 
   3   9   7       20.68       29.01      6.68 o 
   4   9   7       58.51       53.38     12.42 o 
   5   9   7       44.97       52.96     13.38 o 
   6   9   7       11.36       -6.64      6.64 o 
  -6  10   7       35.39       25.08     11.00 o 
  -5  10   7       15.32       18.24      6.90 o 
  -4  10   7        8.75        9.94      6.57 o 
  -3  10   7       78.52       85.12     14.11 o 
  -2  10   7      238.00      242.84     22.67 o 
  -1  10   7        1.37       -4.76      4.76 o 
   0  10   7        7.90       11.77      9.78 o 
   1  10   7        6.94        5.02      5.82 o 
   2  10   7       10.19        9.49      4.19 o 
   3  10   7        1.41       -1.30      7.52 o 
   4  10   7       36.06       31.63      9.73 o 
  -4  11   7       39.26       48.04     16.39 o 
  -3  11   7       21.19       27.99      8.55 o 
  -2  11   7        6.46        3.09      4.53 o 
  -1  11   7       35.97       29.97      8.88 o 
   0  11   7       23.25       33.88     10.41 o 
   1  11   7        5.89        1.97      9.83 o 
   2  11   7        2.91        4.42      9.00 o 
 -12   0   8        6.21        8.86      6.23 o 
 -11   0   8     1718.54     1791.46     80.99 o 
 -10   0   8        2.12        1.38      2.20 o 
  -9   0   8     1204.60     1188.47     41.65 o 
  -8   0   8      285.61      310.62     18.59 o 
  -7   0   8        8.69        6.18      1.81 o 
  -6   0   8       24.80       23.52      4.30 o 
  -5   0   8      118.31      126.28      9.57 o 
  -4   0   8      106.71      120.43      9.26 o 
  -3   0   8      404.66      415.04     14.75 o 
  -2   0   8        5.85        6.44      2.37 o 
  -1   0   8     3319.77     3715.78     71.86 o 
   0   0   8      198.17      225.41     24.11 o 
   1   0   8      186.91      210.98      9.79 o 
   2   0   8      487.90      510.39     18.44 o 
   3   0   8       13.03        7.32      3.87 o 
   4   0   8       15.63       18.44      4.40 o 
   5   0   8      166.77      153.17     12.01 o 
   6   0   8      152.60      150.51     20.64 o 
   7   0   8       78.90       87.95     17.19 o 
   8   0   8        7.19        6.45      7.15 o 
   9   0   8       14.74        4.11      3.45 o 
  10   0   8        8.18       -5.08      6.32 o 
 -12   1   8        1.02        2.97      3.88 o 
 -11   1   8      143.03      166.65     15.77 o 
 -10   1   8      403.23      433.75     16.17 o 
  -9   1   8       22.99       21.35      3.60 o 
  -8   1   8       77.15       71.58      5.08 o 
  -7   1   8       14.14       15.31      2.67 o 
  -6   1   8      136.27      131.43      7.14 o 
  -5   1   8        0.91        1.71      1.12 o 
  -4   1   8      120.20      128.22      9.53 o 
  -3   1   8       72.26       72.32      5.11 o 
  -2   1   8      203.28      209.59     13.69 o 
  -1   1   8      158.85      165.75      7.35 o 
   0   1   8        4.22        0.20      1.18 o 
   1   1   8      943.13     1015.06     25.33 o 
   2   1   8       47.48       49.71      4.00 o 
   3   1   8      143.89      130.05     12.47 o 
   4   1   8       37.49       35.40      4.56 o 
   5   1   8       24.50       21.74      5.35 o 
   6   1   8        6.17        1.82      2.45 o 
   7   1   8        0.07       -4.36      4.36 o 
   8   1   8       19.92       22.44      5.05 o 
   9   1   8        7.60        8.61      3.78 o 
  10   1   8       42.09       30.27      8.42 o 
 -12   2   8        6.65        6.01      6.53 o 
 -11   2   8      148.05      141.48     14.37 o 
 -10   2   8        0.02       -0.15      7.31 o 
  -9   2   8      545.24      510.41     28.29 o 
  -8   2   8        9.50        9.00      1.48 o 
  -7   2   8      605.76      575.06     17.10 o 
  -6   2   8      399.11      399.39     13.51 o 
  -5   2   8        3.83        1.17      1.46 o 
  -4   2   8       84.78       82.86      4.58 o 
  -3   2   8       44.57       36.49      3.58 o 
  -2   2   8      479.35      497.06     14.81 o 
  -1   2   8      301.24      366.87     18.06 o 
   0   2   8        1.11        0.40      0.82 o 
   1   2   8     1295.78     1445.53     29.59 o 
   2   2   8       43.40       38.63      8.98 o 
   3   2   8        9.90        9.36      5.36 o 
   4   2   8      774.46      803.14     46.89 o 
   5   2   8       63.62       61.29     10.07 o 
   6   2   8        6.07       10.40      2.93 o 
   7   2   8       15.46       10.23      5.29 o 
   8   2   8        6.44        3.36      5.50 o 
   9   2   8        0.30        1.22      3.20 o 
  10   2   8       17.73       17.75      5.45 o 
 -12   3   8        0.62       -8.98      8.98 o 
 -11   3   8       81.73      103.63     20.21 o 
 -10   3   8        5.87        4.20      2.29 o 
  -9   3   8       18.19       12.61      7.74 o 
  -8   3   8       30.13       31.15      5.48 o 
  -7   3   8      101.06       95.93      7.26 o 
  -6   3   8      127.62      115.82      6.57 o 
  -5   3   8       82.95       73.83      4.22 o 
  -4   3   8      463.15      477.52     16.66 o 
  -3   3   8      335.75      317.95      8.39 o 
  -2   3   8        7.55        7.01      2.90 o 
  -1   3   8       23.33       22.79      3.61 o 
   0   3   8     1173.21     1361.05     27.98 o 
   1   3   8      401.33      402.50     16.38 o 
   2   3   8      154.52      165.60     13.21 o 
   3   3   8      163.21      180.45     19.41 o 
   4   3   8       99.21      121.38     18.48 o 
   5   3   8        6.70        1.84      4.52 o 
   6   3   8        1.17       -1.18      2.15 o 
   7   3   8      263.34      284.57     30.73 o 
   8   3   8       73.23       81.42     12.37 o 
   9   3   8        2.71        2.48      3.12 o 
 -11   4   8       34.00       32.56     12.15 o 
 -10   4   8        0.83       -5.88      5.88 o 
  -9   4   8       29.57       14.22      7.80 o 
  -8   4   8        0.87       -1.54      5.72 o 
  -7   4   8      111.01      100.44     17.73 o 
  -6   4   8        9.12        7.21      4.46 o 
  -5   4   8      254.41      234.54     13.20 o 
  -4   4   8      178.94      165.16      7.23 o 
  -3   4   8        2.12        2.57      1.34 o 
  -2   4   8       65.56       55.41      7.51 o 
  -1   4   8       96.34      100.19     10.79 o 
   0   4   8      418.97      437.87     17.81 o 
   1   4   8        6.19        0.30      2.60 o 
   2   4   8       74.48       86.64     14.55 o 
   3   4   8      370.32      396.18     32.42 o 
   4   4   8        0.04        0.26      3.44 o 
   5   4   8      165.07      168.56     21.18 o 
   6   4   8      135.02      133.54     19.86 o 
   7   4   8       56.51       52.24      9.38 o 
   8   4   8       19.83       33.47      7.94 o 
   9   4   8       38.09       40.87     15.09 o 
 -11   5   8        3.23       -7.66      7.66 o 
 -10   5   8       51.08       40.46     14.56 o 
  -9   5   8        1.87       -6.41      6.41 o 
  -8   5   8        1.53       -1.26      5.57 o 
  -7   5   8       59.39       38.58     11.00 o 
  -6   5   8        5.90       10.86      6.80 o 
  -5   5   8       42.29       30.76      6.74 o 
  -4   5   8      162.71      145.93      9.79 o 
  -3   5   8       20.03       20.03      2.64 o 
  -2   5   8        5.63        3.50      1.89 o 
  -1   5   8      152.73      144.09      9.12 o 
   0   5   8       57.17       49.02      7.06 o 
   1   5   8       34.23       35.61     10.25 o 
   2   5   8       94.14       98.50     14.06 o 
   3   5   8      195.28      174.11     19.69 o 
   4   5   8      178.52      167.01     20.44 o 
   5   5   8       62.64       45.12     11.68 o 
   6   5   8        1.46        6.03      5.24 o 
   7   5   8        8.69       11.73      7.59 o 
   8   5   8        1.25        3.87      3.71 o 
   9   5   8       44.48       45.79      9.67 o 
 -10   6   8        0.12       -0.71      4.28 o 
  -9   6   8        2.82       -2.23      4.91 o 
  -8   6   8        8.62       12.41      6.58 o 
  -7   6   8        3.14       -7.71      7.71 o 
  -6   6   8        9.08        7.23      5.34 o 
  -5   6   8       56.13       80.31     11.16 o 
  -4   6   8        2.48       -4.49      4.49 o 
  -3   6   8        0.26        0.53      3.66 o 
  -2   6   8        0.33        1.52      2.14 o 
  -1   6   8      272.70      283.08     13.34 o 
   0   6   8       68.79       75.03      7.31 o 
   1   6   8       51.68       41.21      4.58 o 
   2   6   8        1.12        5.32      5.13 o 
   3   6   8       40.75       40.72      9.88 o 
   4   6   8        9.05       18.70      7.73 o 
   5   6   8        0.08       -5.09      5.19 o 
   6   6   8       85.80       73.85     15.56 o 
   7   6   8        0.83        8.18      7.34 o 
   8   6   8        1.07       -3.87      3.87 o 
 -10   7   8        0.76        0.72      6.53 o 
  -9   7   8       64.79       83.10     18.69 o 
  -8   7   8       68.24      103.44     20.64 o 
  -7   7   8       35.88       31.38     12.08 o 
  -6   7   8      417.45      485.08     42.90 o 
  -5   7   8       22.29       26.37      7.41 o 
  -4   7   8        1.70        3.06      5.22 o 
  -3   7   8      247.91      269.13     26.91 o 
  -2   7   8        0.00        4.66      1.78 o 
  -1   7   8      120.62      122.45      8.82 o 
   0   7   8        2.46        6.57      2.83 o 
   1   7   8       10.27       10.81      3.01 o 
   2   7   8      164.26      140.90     13.28 o 
   3   7   8      206.71      141.54     18.53 o 
   4   7   8      109.84      105.89     16.97 o 
   5   7   8        0.37       -5.25      5.25 o 
   6   7   8       90.44       77.19     16.28 o 
   7   7   8        3.38       15.47      7.98 o 
  -9   8   8       25.04       15.72     10.50 o 
  -8   8   8       65.00       65.35     17.17 o 
  -7   8   8      195.02      190.81     29.14 o 
  -6   8   8       29.19       30.95     12.87 o 
  -5   8   8      276.42      295.68     23.88 o 
  -4   8   8        7.99       -4.05      5.40 o 
  -3   8   8       22.28       25.59      6.82 o 
  -2   8   8       60.16       70.62     11.33 o 
  -1   8   8      158.71      151.49     10.28 o 
   0   8   8       32.79        8.44      3.48 o 
   1   8   8       95.24       96.61      7.04 o 
   2   8   8       10.94        4.32     11.02 o 
   3   8   8        0.18        3.42      3.13 o 
   4   8   8       33.86       33.28     10.19 o 
   5   8   8        0.04        3.02      3.62 o 
   6   8   8       18.68       28.77     10.51 o 
  -8   9   8      352.92      426.23     46.12 o 
  -7   9   8       56.26       49.05     15.07 o 
  -6   9   8        2.26        6.49     14.12 o 
  -5   9   8        0.18        2.45     13.82 o 
  -4   9   8        4.38       -8.81      8.81 o 
  -3   9   8      152.86      187.34     19.40 o 
  -2   9   8       53.91       67.11     11.52 o 
  -1   9   8      157.36      163.14     19.72 o 
   0   9   8       57.95       70.68      8.18 o 
   1   9   8        0.98        3.33      2.64 o 
   2   9   8        1.26        2.70      2.21 o 
   3   9   8        7.29        4.17      5.12 o 
   4   9   8       13.92       22.36      8.40 o 
   5   9   8       13.64       23.36      9.74 o 
  -6  10   8       41.98       61.02     14.50 o 
  -5  10   8        2.37       16.85     11.81 o 
  -4  10   8       11.22       25.08     10.95 o 
  -3  10   8        0.23        8.63      6.87 o 
  -2  10   8      128.12      112.43     15.91 o 
  -1  10   8        1.48        3.90      4.76 o 
   0  10   8       19.21       25.04      7.61 o 
   1  10   8        1.82        6.23      4.43 o 
   2  10   8       40.69       46.68     10.45 o 
   3  10   8       11.71       16.92      5.68 o 
   4  10   8        0.23       -1.66      4.01 o 
  -3  11   8       10.46        9.28      6.78 o 
  -2  11   8       92.88      106.23     16.14 o 
  -1  11   8       68.98       84.71     14.53 o 
   0  11   8       47.35       43.16     10.82 o 
   1  11   8       67.35       73.41     13.18 o 
 -12   1   9      133.40      141.24     15.30 o 
 -11   1   9      100.15      105.46      9.95 o 
 -10   1   9      209.01      217.99     10.42 o 
  -9   1   9     2096.92     2296.77     36.87 o 
  -8   1   9       43.51       45.32      4.32 o 
  -7   1   9     1269.34     1296.17     22.25 o 
  -6   1   9        7.43        8.96      1.95 o 
  -5   1   9      216.65      210.37      9.34 o 
  -4   1   9        2.11        3.63      1.38 o 
  -3   1   9        4.12        5.13      1.85 o 
  -2   1   9      171.45      187.80      9.23 o 
  -1   1   9       31.28       31.94      3.88 o 
   0   1   9       41.93       38.01      4.07 o 
   1   1   9      337.08      365.88     17.41 o 
   2   1   9      116.36      133.90      7.75 o 
   3   1   9      258.28      249.31      9.32 o 
   4   1   9       72.55       71.48      8.49 o 
   5   1   9       43.65       39.97      5.68 o 
   6   1   9        3.78        2.41      2.35 o 
   7   1   9        1.29        0.64      3.47 o 
   8   1   9        1.14       -0.34      3.52 o 
   9   1   9        0.17       -1.39      3.62 o 
 -12   2   9      104.66      105.62     20.70 o 
 -11   2   9       60.89       62.15      7.86 o 
 -10   2   9       99.96       84.33      7.24 o 
  -9   2   9        9.52        7.39      2.83 o 
  -8   2   9       73.32       56.25      5.55 o 
  -7   2   9        0.28       -1.18      1.53 o 
  -6   2   9      732.39      689.51     23.10 o 
  -5   2   9       21.60       17.61      3.03 o 
  -4   2   9       41.00       36.40      3.78 o 
  -3   2   9      557.21      520.62     15.22 o 
  -2   2   9       25.74       24.69      3.08 o 
  -1   2   9      119.28      123.68      8.67 o 
   0   2   9      387.16      397.80     16.21 o 
   1   2   9      102.76      106.45      8.25 o 
   2   2   9       57.38       58.43      8.05 o 
   3   2   9      111.76      112.74     11.30 o 
   4   2   9        4.42        0.55      2.35 o 
   5   2   9       39.38       47.03      7.22 o 
   6   2   9       48.77       39.81      5.64 o 
   7   2   9       26.54       32.95      6.42 o 
   8   2   9        9.50        3.56      4.67 o 
   9   2   9       46.78       60.17     11.14 o 
 -12   3   9       65.61       62.74     16.44 o 
 -11   3   9        4.23        7.08      6.84 o 
 -10   3   9        0.03        0.44      3.91 o 
  -9   3   9        0.61        3.86      5.36 o 
  -8   3   9        4.40        1.14      2.29 o 
  -7   3   9     1606.14     1652.92     37.02 o 
  -6   3   9      112.97      110.62      5.43 o 
  -5   3   9     1156.56     1184.19     21.57 o 
  -4   3   9        0.04        0.06      1.10 o 
  -3   3   9       69.76       72.22      4.76 o 
  -2   3   9        8.12        3.34      4.60 o 
  -1   3   9        1.02        1.20      2.25 o 
   0   3   9        3.78        3.15      1.30 o 
   1   3   9        0.02        0.05      2.38 o 
   2   3   9       17.16       17.04      7.45 o 
   3   3   9       56.73       51.49     11.82 o 
   4   3   9       56.81       40.21     11.06 o 
   5   3   9      209.79      222.70     26.67 o 
   6   3   9        0.97       -2.00      2.00 o 
   7   3   9       47.38       42.14      8.51 o 
   8   3   9        2.48        6.60      4.87 o 
   9   3   9        1.38       -4.68      4.68 o 
 -11   4   9       54.06       59.05     16.18 o 
 -10   4   9       36.93       28.71     11.34 o 
  -9   4   9        0.01        5.40      6.62 o 
  -8   4   9        5.46        6.31      5.72 o 
  -7   4   9      267.01      294.01     21.46 o 
  -6   4   9        3.23        2.42      1.37 o 
  -5   4   9      852.86      827.54     37.82 o 
  -4   4   9      890.58      831.99     21.10 o 
  -3   4   9      213.40      188.98      8.08 o 
  -2   4   9       17.62       11.41      6.90 o 
  -1   4   9       59.98       55.94      8.41 o 
   0   4   9      202.02      201.90     12.36 o 
   1   4   9      210.48      197.34     12.50 o 
   2   4   9      205.38      210.08     22.96 o 
   3   4   9        0.02       11.02      6.25 o 
   4   4   9       43.04       23.21     15.58 o 
   5   4   9       16.20       23.04      8.69 o 
   6   4   9       45.21       39.68     11.35 o 
   7   4   9       37.25       30.76     10.27 o 
   8   4   9       17.86       14.11      5.84 o 
   9   4   9        2.75        6.76      6.26 o 
 -11   5   9        1.80        1.46      8.43 o 
 -10   5   9       58.21       85.22     19.25 o 
  -9   5   9       12.16        4.29      6.19 o 
  -8   5   9        3.46        0.51      4.13 o 
  -7   5   9        0.19        1.42      3.30 o 
  -6   5   9       70.70       79.81     11.22 o 
  -5   5   9      734.73      770.18     34.54 o 
  -4   5   9      392.00      318.80     10.36 o 
  -3   5   9      151.06      120.69      8.88 o 
  -2   5   9       16.28       16.94      5.56 o 
  -1   5   9      276.34      271.38     24.43 o 
   0   5   9       57.49       52.23      8.68 o 
   1   5   9       27.12       22.47      4.57 o 
   2   5   9       33.87       22.01      6.85 o 
   3   5   9      278.36      259.25     24.59 o 
   4   5   9      134.42      142.62     19.66 o 
   5   5   9       45.25       42.20     11.27 o 
   6   5   9        0.47        3.27      4.75 o 
   7   5   9       76.79       71.80     16.22 o 
   8   5   9       70.74       65.90     11.48 o 
 -10   6   9        6.78       -4.95      6.44 o 
  -9   6   9       36.21       42.43     14.05 o 
  -8   6   9      110.54      136.01     23.43 o 
  -7   6   9       12.33       12.91      7.44 o 
  -6   6   9       11.64        2.97      5.65 o 
  -5   6   9     1604.26     1804.01     59.60 o 
  -4   6   9      292.38      301.83     31.70 o 
  -3   6   9      804.35      662.83     15.52 o 
  -2   6   9       92.60       94.76      7.30 o 
  -1   6   9      434.93      433.45     17.58 o 
   0   6   9       35.57       29.14      4.83 o 
   1   6   9      382.06      356.52     17.40 o 
   2   6   9      279.58      246.31     17.81 o 
   3   6   9       13.92       10.31      6.33 o 
   4   6   9      118.02       90.21     15.66 o 
   5   6   9      119.26      127.92     20.02 o 
   6   6   9       12.97        9.38      5.61 o 
   7   6   9       15.30       26.31     10.51 o 
  -9   7   9        3.21        0.13      4.80 o 
  -8   7   9      567.62      667.03     54.79 o 
  -7   7   9       69.35       57.46     16.45 o 
  -6   7   9       91.96       92.79     13.49 o 
  -5   7   9       79.39       67.97     11.13 o 
  -4   7   9      228.49      231.95     28.76 o 
  -3   7   9      156.88      157.14     16.62 o 
  -2   7   9        7.26        6.43      2.39 o 
  -1   7   9      176.43      170.56     10.98 o 
   0   7   9      306.91      295.00     17.19 o 
   1   7   9       79.81       84.08     10.54 o 
   2   7   9       14.39        5.28      3.58 o 
   3   7   9       10.01        0.65      2.95 o 
   4   7   9      100.18       91.04     16.11 o 
   5   7   9      107.80      119.87     19.41 o 
   6   7   9        0.05       -1.53      5.07 o 
   7   7   9        2.97       15.24      9.06 o 
  -9   8   9        5.41       19.17     12.23 o 
  -8   8   9        5.40       16.99     10.56 o 
  -7   8   9      534.49      720.41     40.71 o 
  -6   8   9      115.91      135.78     17.20 o 
  -5   8   9       79.34       74.30     17.87 o 
  -4   8   9        0.35       -4.30      8.31 o 
  -3   8   9       16.69        7.03      5.64 o 
  -2   8   9        3.41        4.57      4.20 o 
  -1   8   9        0.25        2.28      2.69 o 
   0   8   9      151.98      136.01      8.32 o 
   1   8   9        0.02       -1.39      2.69 o 
   2   8   9        9.12       19.52      4.86 o 
   3   8   9       96.86      130.24     18.39 o 
   4   8   9       14.96       -6.11      6.11 o 
   5   8   9        1.33        4.81      5.28 o 
   6   8   9        9.50       -6.44      6.44 o 
  -7   9   9       87.81      108.45     16.34 o 
  -6   9   9       48.26       43.45     13.73 o 
  -5   9   9       71.40       79.28     18.50 o 
  -4   9   9        0.02       10.42      8.68 o 
  -3   9   9       28.74       46.92     10.72 o 
  -2   9   9       96.06      114.28     16.37 o 
  -1   9   9        0.15        7.04      4.93 o 
   0   9   9       80.90       89.39     13.44 o 
   1   9   9       13.14       15.02      4.94 o 
   2   9   9        0.68       -0.17      2.28 o 
   3   9   9       14.91       15.81      7.28 o 
   4   9   9       24.84       28.06      9.85 o 
  -6  10   9        0.50       -2.11      5.93 o 
  -5  10   9       29.48       50.21     16.37 o 
  -4  10   9        0.02        3.57      6.17 o 
  -3  10   9        0.85        0.10      4.24 o 
  -2  10   9       50.88       68.36     12.51 o 
  -1  10   9        4.01       -4.21      4.60 o 
   0  10   9       40.32       28.40      8.46 o 
   1  10   9       41.26       53.56     10.77 o 
   2  10   9      142.57      161.85     19.17 o 
   3  10   9       13.97        9.88     10.15 o 
 -12   0  10      368.39      366.52     35.83 o 
 -11   0  10      254.94      247.16     28.19 o 
 -10   0  10      450.02      494.87     20.21 o 
  -9   0  10       49.10       30.08      6.87 o 
  -8   0  10      419.24      441.07     24.02 o 
  -7   0  10     1430.38     1489.34     46.96 o 
  -6   0  10      141.06      158.26     19.99 o 
  -5   0  10      167.50      177.40     13.58 o 
  -4   0  10       85.47       87.46     12.62 o 
  -3   0  10       94.77      105.46      7.15 o 
  -2   0  10      240.11      247.52     14.54 o 
  -1   0  10        2.77        6.33      2.15 o 
   0   0  10      737.20      786.73     44.60 o 
   1   0  10       26.00       30.93      8.52 o 
   2   0  10       60.52       59.01      6.50 o 
   3   0  10        1.58        1.09      3.32 o 
   4   0  10        3.54        1.71      2.62 o 
   5   0  10       65.24       52.66      8.08 o 
   6   0  10       14.00        5.11      5.80 o 
   7   0  10        9.24        5.53      6.18 o 
   8   0  10      179.12      156.78     25.31 o 
   9   0  10       46.53       47.25     10.12 o 
 -12   1  10        6.26       -2.68      4.61 o 
 -11   1  10       11.15       15.04      5.26 o 
 -10   1  10       88.78       96.25      7.23 o 
  -9   1  10      909.42      976.96     20.50 o 
  -8   1  10      124.23      113.49      6.95 o 
  -7   1  10       28.90       30.08      3.49 o 
  -6   1  10       23.53       24.91      3.34 o 
  -5   1  10       89.97       85.60      7.44 o 
  -4   1  10      556.90      564.19     16.84 o 
  -3   1  10      347.22      335.18     10.53 o 
  -2   1  10      100.93       97.86      6.43 o 
  -1   1  10        0.11       -1.48      1.48 o 
   0   1  10       44.74       42.24     10.09 o 
   1   1  10       24.79       21.34      4.61 o 
   2   1  10       64.63       56.37      5.32 o 
   3   1  10      623.43      635.08     14.60 o 
   4   1  10        6.79        7.35      2.04 o 
   5   1  10      231.41      227.68     14.29 o 
   6   1  10        0.55       -2.32      2.79 o 
   7   1  10       33.52       21.65     15.71 o 
   8   1  10       15.36       10.51      4.34 o 
   9   1  10       12.32        3.49      6.82 o 
 -12   2  10      104.72      116.99     22.08 o 
 -11   2  10       10.34       15.75      4.46 o 
 -10   2  10       60.33       62.17      6.52 o 
  -9   2  10       18.86       22.84      4.21 o 
  -8   2  10      100.50      102.26      9.61 o 
  -7   2  10        6.07        8.50      2.24 o 
  -6   2  10      983.66      985.51     24.40 o 
  -5   2  10     1060.77     1036.06     27.93 o 
  -4   2  10       50.03       43.42      4.52 o 
  -3   2  10      201.04      198.78      9.71 o 
  -2   2  10       66.73       63.84      5.72 o 
  -1   2  10       23.65       14.16      2.45 o 
   0   2  10      274.07      291.49     14.25 o 
   1   2  10       32.27       24.66      4.33 o 
   2   2  10      574.73      559.04     20.68 o 
   3   2  10       16.26       14.17      4.94 o 
   4   2  10       14.49       18.70      5.07 o 
   5   2  10        0.56       -2.86      3.08 o 
   6   2  10      450.74      464.10     20.60 o 
   7   2  10       39.81       44.05      8.91 o 
   8   2  10       56.06       47.24     11.07 o 
   9   2  10       12.34       13.52      8.39 o 
 -11   3  10        0.56        2.25      5.20 o 
 -10   3  10        0.01       -3.27      4.48 o 
  -9   3  10       11.25       12.23      5.01 o 
  -8   3  10        0.00        2.30      2.77 o 
  -7   3  10      971.65      933.41     32.17 o 
  -6   3  10       89.32       89.69      6.68 o 
  -5   3  10       56.22       55.86      5.77 o 
  -4   3  10       15.46       13.23      2.19 o 
  -3   3  10       96.91       82.78      6.14 o 
  -2   3  10      317.45      290.92     14.69 o 
  -1   3  10     2321.36     2380.69     43.11 o 
   0   3  10       41.49       54.72      6.47 o 
   1   3  10     1206.65     1318.47     34.68 o 
   2   3  10      404.53      412.26     22.28 o 
   3   3  10      286.48      263.66     27.45 o 
   4   3  10       78.23       76.05     15.61 o 
   5   3  10       22.77       19.48      5.53 o 
   6   3  10        6.25        1.93      2.10 o 
   7   3  10        3.25        5.91      4.54 o 
   8   3  10       11.40        1.29      3.60 o 
 -11   4  10       39.64       36.14      9.89 o 
 -10   4  10       59.65       63.19     11.14 o 
  -9   4  10      102.52      114.21     14.63 o 
  -8   4  10       11.36       15.73      5.21 o 
  -7   4  10        3.97       -0.20      5.63 o 
  -6   4  10        4.69        4.07      1.76 o 
  -5   4  10      101.04       86.10      4.88 o 
  -4   4  10     2604.86     2502.72     75.04 o 
  -3   4  10      427.30      404.71     19.07 o 
  -2   4  10      318.63      363.58     32.40 o 
  -1   4  10      258.29      229.56     13.37 o 
   0   4  10     1654.68     1735.96     42.27 o 
   1   4  10        0.25       -0.65      3.05 o 
   2   4  10       83.39       84.12     10.33 o 
   3   4  10        8.33        5.49      4.44 o 
   4   4  10      337.46      347.61     34.14 o 
   5   4  10       10.28       -1.45      3.97 o 
   6   4  10      103.63       89.36     11.03 o 
   7   4  10       17.51       22.25      7.16 o 
   8   4  10       16.88       18.74      6.52 o 
 -11   5  10       46.74       50.54     10.89 o 
 -10   5  10       60.62       95.90     14.13 o 
  -9   5  10        1.36        1.58      6.23 o 
  -8   5  10       25.34       28.71      7.64 o 
  -7   5  10       65.38       73.26     11.33 o 
  -6   5  10      182.08      182.84     18.04 o 
  -5   5  10      454.02      350.74     21.12 o 
  -4   5  10       35.81       34.36      4.88 o 
  -3   5  10     3840.94     3743.76    372.99 o 
  -2   5  10      177.83      172.45     11.79 o 
  -1   5  10      437.61      442.19     19.66 o 
   0   5  10       16.85       20.04      4.64 o 
   1   5  10       22.31       16.02      5.64 o 
   2   5  10       63.01       54.76      8.51 o 
   3   5  10        0.18        0.52      4.34 o 
   4   5  10      265.33      236.51     25.65 o 
   5   5  10       32.63       49.12     12.40 o 
   6   5  10        5.68        3.66      4.43 o 
   7   5  10        6.87       11.64      5.37 o 
 -10   6  10        1.30        5.99      4.67 o 
  -9   6  10       30.28       36.49      9.82 o 
  -8   6  10        4.88       11.19      5.52 o 
  -7   6  10       42.53       56.56     10.50 o 
  -6   6  10      805.47      888.46     42.05 o 
  -5   6  10        0.49        4.06      6.27 o 
  -4   6  10      463.33      417.47    102.79 o 
  -3   6  10      564.82      487.28     38.30 o 
  -2   6  10      159.39      158.90     10.08 o 
  -1   6  10      120.51      124.49      9.62 o 
   0   6  10        0.16        1.23      0.89 o 
   1   6  10        2.13        0.42      2.68 o 
   2   6  10        0.34       -3.58      3.58 o 
   3   6  10        4.18        2.74      4.13 o 
   4   6  10        8.99       17.67      7.83 o 
   5   6  10       55.08       59.22     13.80 o 
   6   6  10        5.33        0.24      4.03 o 
   7   6  10       27.98       40.23     13.08 o 
  -9   7  10       20.38       14.60      7.40 o 
  -8   7  10        5.37        5.90      5.10 o 
  -7   7  10       38.60       50.90     10.42 o 
  -6   7  10        4.85       -1.94      4.83 o 
  -5   7  10      533.43      601.04     49.16 o 
  -4   7  10        0.06       -3.38      5.99 o 
  -3   7  10      917.28      925.94     59.82 o 
  -2   7  10       13.56        8.00      2.57 o 
  -1   7  10      222.29      243.34     15.12 o 
   0   7  10       48.83       55.97      6.99 o 
   1   7  10        5.85        1.04      2.93 o 
   2   7  10       30.08       16.72      4.35 o 
   3   7  10       45.53       38.44     10.92 o 
   4   7  10       58.71       51.67     12.35 o 
   5   7  10        6.14        6.05      5.42 o 
   6   7  10       53.12       44.39     13.13 o 
  -8   8  10      367.07      421.33     31.91 o 
  -7   8  10       65.13       83.30     19.84 o 
  -6   8  10      331.16      342.61     39.34 o 
  -5   8  10        0.11       -2.89      5.34 o 
  -4   8  10        0.43       -7.27      7.27 o 
  -3   8  10       19.84       12.37      5.76 o 
  -2   8  10        1.01       -7.10      8.76 o 
  -1   8  10      183.33      191.09     19.38 o 
   0   8  10      452.59      425.79     19.97 o 
   1   8  10       60.54       52.66      7.37 o 
   2   8  10       52.05       59.36      8.40 o 
   3   8  10        3.79       11.43      6.02 o 
   4   8  10       14.08       18.97     11.01 o 
   5   8  10        0.11       -6.02      6.02 o 
  -7   9  10       50.23       49.10     11.06 o 
  -6   9  10        0.36        0.18      5.16 o 
  -5   9  10       10.34       23.60     11.89 o 
  -4   9  10        0.89       -2.38      5.07 o 
  -3   9  10        5.74       11.31      6.10 o 
  -2   9  10       19.54       24.25      8.19 o 
  -1   9  10      156.74      185.88     20.16 o 
   0   9  10        1.14        3.26      3.90 o 
   1   9  10      184.11      180.60     20.03 o 
   2   9  10        6.02        4.88      3.56 o 
   3   9  10        2.40        1.62      3.62 o 
   4   9  10       33.09       30.02     10.66 o 
  -5  10  10       15.69       25.39     11.75 o 
  -4  10  10       22.79       31.09     13.29 o 
  -3  10  10        0.01       -5.18      7.18 o 
  -2  10  10       14.28       29.17      9.72 o 
  -1  10  10       72.53       72.19     13.48 o 
   0  10  10        0.93       -6.14      6.75 o 
   1  10  10       46.28       67.42     17.99 o 
   2  10  10       94.95      107.99     16.25 o 
 -12   1  11       20.74       19.37      8.65 o 
 -11   1  11       62.22       58.27      9.90 o 
 -10   1  11       14.67        9.80      2.63 o 
  -9   1  11       16.25       14.60      3.68 o 
  -8   1  11       13.04       13.21      4.33 o 
  -7   1  11      354.68      385.45     41.00 o 
  -6   1  11       17.14       13.88      3.21 o 
  -5   1  11       62.95       61.29      6.75 o 
  -4   1  11       19.51       18.35      3.19 o 
  -3   1  11       33.26       28.86      3.14 o 
  -2   1  11      204.34      180.35     10.58 o 
  -1   1  11       57.27       55.07      6.88 o 
   0   1  11      998.49     1030.27     53.10 o 
   1   1  11      548.97      551.45     20.14 o 
   2   1  11      413.95      440.95     16.05 o 
   3   1  11       88.95      101.15      7.52 o 
   4   1  11        1.20       -0.15      1.52 o 
   5   1  11       81.26       72.74      8.42 o 
   6   1  11      178.61      181.61     13.25 o 
   7   1  11       31.54       37.38      8.97 o 
   8   1  11        0.61       -4.25      4.69 o 
 -11   2  11       83.01       83.02      9.55 o 
 -10   2  11       12.68       12.67      3.85 o 
  -9   2  11       13.92       18.00      4.56 o 
  -8   2  11      114.22      106.35     10.89 o 
  -7   2  11      604.63      609.54     45.06 o 
  -6   2  11       48.93       49.93      6.20 o 
  -5   2  11      175.83      163.51     10.78 o 
  -4   2  11      185.10      192.15      9.92 o 
  -3   2  11       16.85       14.99      2.93 o 
  -2   2  11       88.81       81.62      6.35 o 
  -1   2  11        2.94        1.54      3.25 o 
   0   2  11       65.94       69.45      7.33 o 
   1   2  11      243.69      260.63     14.24 o 
   2   2  11      192.45      182.91     12.01 o 
   3   2  11      195.85      189.74     10.78 o 
   4   2  11       72.53       64.70      9.74 o 
   5   2  11        4.56        5.96      5.03 o 
   6   2  11      313.12      331.80     18.23 o 
   7   2  11      140.37      153.19     17.48 o 
   8   2  11        0.64       -2.24      3.61 o 
 -11   3  11        6.71        0.70      4.79 o 
 -10   3  11       63.34       59.95     10.49 o 
  -9   3  11        8.62       15.20      4.55 o 
  -8   3  11      241.39      257.07     16.21 o 
  -7   3  11       25.08       27.77      5.63 o 
  -6   3  11        4.00        3.36      4.57 o 
  -5   3  11      381.03      392.04     19.79 o 
  -4   3  11      708.50      726.21     34.85 o 
  -3   3  11       10.58       10.93      2.70 o 
  -2   3  11     1531.04     1451.03     44.86 o 
  -1   3  11      816.97      803.39     18.45 o 
   0   3  11      238.99      225.57     13.50 o 
   1   3  11       11.89        7.14      2.88 o 
   2   3  11        4.64        3.85      3.20 o 
   3   3  11      345.76      353.55     22.21 o 
   4   3  11      252.69      264.07     29.72 o 
   5   3  11        6.06        9.62      4.39 o 
   6   3  11      108.36      104.28     16.24 o 
   7   3  11       64.08       80.74     10.30 o 
   8   3  11       59.48       66.58     11.92 o 
 -11   4  11       16.71        9.97      5.68 o 
 -10   4  11       22.66       22.71      7.06 o 
  -9   4  11        5.93        4.86      5.19 o 
  -8   4  11       50.92       40.19      8.64 o 
  -7   4  11       26.67       25.84      7.46 o 
  -6   4  11      130.16      118.23      8.79 o 
  -5   4  11      381.84      363.65     10.82 o 
  -4   4  11     1253.34     1150.25     78.06 o 
  -3   4  11       57.62       54.49      6.61 o 
  -2   4  11     1065.66     1128.63     32.75 o 
  -1   4  11       91.40       83.29      8.37 o 
   0   4  11      566.69      564.40     23.02 o 
   1   4  11      466.61      482.94     25.53 o 
   2   4  11       31.85       28.90      7.87 o 
   3   4  11       26.07       20.49      9.14 o 
   4   4  11      265.45      282.90     31.50 o 
   5   4  11       24.05       30.50      7.55 o 
   6   4  11        2.49       -6.19      6.19 o 
   7   4  11       58.38       67.76     11.73 o 
 -10   5  11        3.08       -1.54      4.78 o 
  -9   5  11       99.36      131.46     16.42 o 
  -8   5  11        4.00        2.02      3.68 o 
  -7   5  11       12.34       10.01      5.39 o 
  -6   5  11      111.83      145.76     22.22 o 
  -5   5  11        0.06        2.44      5.34 o 
  -4   5  11      335.65      303.27     12.44 o 
  -3   5  11     1299.67     1186.41     91.53 o 
  -2   5  11     2283.24     2391.24     81.66 o 
  -1   5  11      289.10      306.39     20.62 o 
   0   5  11      247.82      267.26     16.10 o 
   1   5  11      700.42      688.06     32.49 o 
   2   5  11      323.35      359.26     23.37 o 
   3   5  11       11.40       10.76      6.30 o 
   4   5  11       21.08       24.93      9.01 o 
   5   5  11        1.81       11.62      7.86 o 
   6   5  11        0.12       -5.27      6.38 o 
   7   5  11       31.77       40.12     22.97 o 
 -10   6  11      157.03      167.17     19.77 o 
  -9   6  11       25.52       31.62      8.16 o 
  -8   6  11       79.10       95.90     19.98 o 
  -7   6  11       10.11       12.15      5.94 o 
  -6   6  11      642.10      749.77     54.53 o 
  -5   6  11        3.29       -1.79      5.46 o 
  -4   6  11       43.88       23.54      8.48 o 
  -3   6  11      989.68      980.40     83.25 o 
  -2   6  11        8.78        9.70      4.02 o 
  -1   6  11      704.69      737.84     47.33 o 
   0   6  11      399.22      451.45     20.31 o 
   1   6  11      152.40      160.62     12.39 o 
   2   6  11        5.46        4.02      3.90 o 
   3   6  11        4.20        0.89      3.10 o 
   4   6  11       27.60       40.65     11.00 o 
   5   6  11      208.83      226.98     28.03 o 
   6   6  11      111.41      117.26     21.14 o 
  -9   7  11       42.74       30.66     12.50 o 
  -8   7  11       30.50       40.34      9.28 o 
  -7   7  11      167.16      210.80     30.02 o 
  -6   7  11      100.63       85.17     19.27 o 
  -5   7  11      272.19      311.26     36.11 o 
  -4   7  11       57.76       77.39     16.97 o 
  -3   7  11      298.06      323.88     35.04 o 
  -2   7  11        0.37        0.71      5.24 o 
  -1   7  11      148.95      135.36     17.13 o 
   0   7  11      634.80      645.92     27.20 o 
   1   7  11       54.18       54.17     10.30 o 
   2   7  11      258.60      291.99     21.11 o 
   3   7  11      286.72      275.31     21.47 o 
   4   7  11      112.62      123.18     19.86 o 
   5   7  11        1.92        3.67      5.02 o 
  -8   8  11       78.60       75.93     20.73 o 
  -7   8  11        6.11       -3.10      6.18 o 
  -6   8  11       14.12       20.04     10.28 o 
  -5   8  11       35.08       38.83     14.46 o 
  -4   8  11      109.24      108.03     21.70 o 
  -3   8  11       24.78       28.10     11.38 o 
  -2   8  11       61.84       73.05     12.63 o 
  -1   8  11       75.56       70.09     16.42 o 
   0   8  11      182.35      210.28     20.90 o 
   1   8  11      177.72      205.47     14.77 o 
   2   8  11        7.71        6.80      8.88 o 
   3   8  11       36.17       43.63      8.82 o 
   4   8  11       17.56       23.35      9.48 o 
  -6   9  11      167.94      264.48     36.55 o 
  -5   9  11        0.06        8.59      7.93 o 
  -4   9  11        0.80       -6.72      6.72 o 
  -3   9  11       24.72        8.63      7.13 o 
  -2   9  11       36.80       47.64     20.17 o 
  -1   9  11       92.36       98.90     14.92 o 
   0   9  11        7.37        7.86      5.83 o 
   1   9  11      301.58      329.59     27.39 o 
   2   9  11       96.17       83.16     13.86 o 
   3   9  11        0.02       -0.51      5.71 o 
  -3  10  11       28.02       62.45     18.87 o 
  -2  10  11        1.65       -4.23      4.91 o 
  -1  10  11       24.24       14.11     14.61 o 
   0  10  11        0.49        3.55      5.34 o 
 -11   0  12        0.08       -1.29      2.92 o 
 -10   0  12       26.05       24.71      9.00 o 
  -9   0  12        8.14       12.40      4.20 o 
  -8   0  12        0.95        4.91      2.66 o 
  -7   0  12        9.26       13.83      4.50 o 
  -6   0  12      176.87      188.84     19.71 o 
  -5   0  12      303.16      310.03     30.48 o 
  -4   0  12      133.76      113.39     18.50 o 
  -3   0  12      319.17      324.94     19.78 o 
  -2   0  12       56.27       33.74      6.20 o 
  -1   0  12       31.39       22.62     10.37 o 
   0   0  12      855.66      853.98     51.04 o 
   1   0  12       50.46       57.59     12.59 o 
   2   0  12     1608.25     1637.54     72.05 o 
   3   0  12     2667.11     2917.50     65.47 o 
   4   0  12      268.88      277.51     13.91 o 
   5   0  12      119.32      101.34     12.36 o 
   6   0  12      430.56      488.08     44.53 o 
   7   0  12      724.44      848.73     61.48 o 
   8   0  12       10.21        2.98      7.35 o 
 -11   1  12       15.54        3.08     11.42 o 
 -10   1  12       33.80       37.69      5.37 o 
  -9   1  12       36.96       38.88      6.09 o 
  -8   1  12        2.97        5.07      2.95 o 
  -7   1  12       17.13       10.98      4.74 o 
  -6   1  12       11.57        3.76      2.57 o 
  -5   1  12       69.79       57.00      8.47 o 
  -4   1  12        0.13       -3.54      3.54 o 
  -3   1  12       51.48       53.64      7.71 o 
  -2   1  12       18.65       13.71      3.93 o 
  -1   1  12        5.25        4.02      5.02 o 
   0   1  12      545.46      520.03     27.17 o 
   1   1  12      159.49      165.61     22.55 o 
   2   1  12       25.59       20.33      3.50 o 
   3   1  12       85.10       88.30      7.36 o 
   4   1  12      641.90      655.25     19.09 o 
   5   1  12       10.05       12.05      2.89 o 
   6   1  12      116.38      134.89     11.88 o 
   7   1  12        2.78        0.68      3.80 o 
   8   1  12      212.80      207.73     21.77 o 
 -11   2  12        3.84        8.40      4.07 o 
 -10   2  12        2.79       -1.19      2.01 o 
  -9   2  12       21.61       22.41      5.79 o 
  -8   2  12       90.61       96.00     11.49 o 
  -7   2  12        6.43        5.13      3.74 o 
  -6   2  12      236.93      239.26     13.70 o 
  -5   2  12       56.15       58.85      5.63 o 
  -4   2  12       19.13       13.08      2.73 o 
  -3   2  12        0.00        2.65      2.78 o 
  -2   2  12      346.40      321.51     21.53 o 
  -1   2  12      102.12       95.07      8.63 o 
   0   2  12      456.13      470.45     25.75 o 
   1   2  12     1887.74     1941.14     45.38 o 
   2   2  12      537.07      563.21     22.37 o 
   3   2  12      146.02      131.69      9.23 o 
   4   2  12      717.38      728.19     39.04 o 
   5   2  12        7.31       12.53      3.70 o 
   6   2  12        1.60        7.25      5.06 o 
   7   2  12        0.02       -3.58      4.52 o 
 -11   3  12       26.60       41.49      9.33 o 
 -10   3  12        0.96        0.69      3.35 o 
  -9   3  12       45.12       43.22      6.95 o 
  -8   3  12       42.76       40.17      7.84 o 
  -7   3  12       45.78       41.89      7.96 o 
  -6   3  12      392.54      364.61     16.65 o 
  -5   3  12        0.03        1.68      2.00 o 
  -4   3  12       16.65       13.97      2.52 o 
  -3   3  12      168.76      146.78      9.27 o 
  -2   3  12     1298.97     1302.09     35.89 o 
  -1   3  12       52.86       50.00      5.13 o 
   0   3  12      174.83      185.58     12.75 o 
   1   3  12       58.51       65.93      7.70 o 
   2   3  12      218.50      216.35     16.99 o 
   3   3  12        2.68        4.14      3.29 o 
   4   3  12        5.57        7.11      3.58 o 
   5   3  12       26.10       35.69      7.63 o 
   6   3  12       20.34       11.98      5.28 o 
   7   3  12       45.01       46.41      8.39 o 
 -10   4  12       53.95       64.49     11.57 o 
  -9   4  12       28.82       23.57      6.81 o 
  -8   4  12        8.00       -1.09      3.26 o 
  -7   4  12       33.00       24.40      9.81 o 
  -6   4  12       27.26       29.20      4.38 o 
  -5   4  12      289.67      282.59     27.79 o 
  -4   4  12        0.10        0.39      1.71 o 
  -3   4  12      250.71      248.05     15.48 o 
  -2   4  12       65.89       76.08      8.44 o 
  -1   4  12      756.21      758.66     20.92 o 
   0   4  12      886.47      887.59     36.02 o 
   1   4  12       25.20       27.53      6.43 o 
   2   4  12      202.22      192.83     16.92 o 
   3   4  12        9.88        5.76      4.26 o 
   4   4  12       10.26        4.10      5.90 o 
   5   4  12       19.51       15.86      4.54 o 
   6   4  12       24.43       29.73     11.31 o 
   7   4  12        1.33        4.55     11.29 o 
 -10   5  12       33.06       34.58      9.42 o 
  -9   5  12       21.62        6.85      4.70 o 
  -8   5  12      120.11      120.32     15.65 o 
  -7   5  12        0.11        5.21      7.91 o 
  -6   5  12        9.16       12.85      6.93 o 
  -5   5  12       58.39       62.35     14.98 o 
  -4   5  12       20.96       26.21     10.24 o 
  -3   5  12       89.90       94.92     10.77 o 
  -2   5  12        2.06        5.04      3.49 o 
  -1   5  12      145.82      139.00     11.69 o 
   0   5  12      224.42      228.90     15.27 o 
   1   5  12        2.23       -1.04      3.65 o 
   2   5  12      173.05      175.73     16.67 o 
   3   5  12      196.25      183.85     17.30 o 
   4   5  12       10.03       10.81      6.14 o 
   5   5  12       10.84       21.67     10.15 o 
   6   5  12       10.61        6.67      6.98 o 
  -9   6  12        6.29       -0.55      4.15 o 
  -8   6  12       35.91       42.89     14.13 o 
  -7   6  12        0.00       -0.34      4.78 o 
  -6   6  12      105.82      115.61     21.77 o 
  -5   6  12       28.71       22.05      9.27 o 
  -4   6  12       12.51       19.63      9.27 o 
  -3   6  12       10.33       16.05      7.86 o 
  -2   6  12        2.02        2.50      4.42 o 
  -1   6  12       94.18       95.55     15.40 o 
   0   6  12        8.28        7.60      3.25 o 
   1   6  12        1.92        0.69      5.90 o 
   2   6  12      302.28      283.72     20.85 o 
   3   6  12       53.28       42.80      9.84 o 
   4   6  12        1.32       12.03     10.15 o 
   5   6  12       81.98       72.22     17.01 o 
  -8   7  12       41.59       44.88     14.66 o 
  -7   7  12        0.12       -5.86      6.67 o 
  -6   7  12       71.93       91.87     20.06 o 
  -5   7  12        0.00        8.41      7.03 o 
  -4   7  12        6.05        2.81      5.91 o 
  -3   7  12       82.38       90.97     19.60 o 
  -2   7  12        0.05       -0.91      4.09 o 
  -1   7  12      165.62      181.83     12.87 o 
   0   7  12        1.43        3.79      2.50 o 
   1   7  12      102.86       94.47     10.05 o 
   2   7  12       16.32        2.18     13.25 o 
   3   7  12       45.55       31.40      9.54 o 
   4   7  12        7.46        1.93      3.65 o 
   5   7  12      108.13      117.03     20.87 o 
  -7   8  12       47.74       49.99     16.66 o 
  -6   8  12       70.56      101.17     21.80 o 
  -5   8  12        4.71        4.86      5.37 o 
  -4   8  12       12.00       13.10      8.02 o 
  -3   8  12        1.92        3.17      6.11 o 
  -2   8  12       50.03       45.95     10.07 o 
  -1   8  12      100.67      107.52     15.25 o 
   0   8  12        4.88       -5.31      5.31 o 
   1   8  12        1.97        6.77      4.80 o 
   2   8  12        6.61       -5.46      5.46 o 
   3   8  12        0.54       -1.52      9.24 o 
  -5   9  12        1.82       -1.93      6.06 o 
  -4   9  12       13.44       44.21     14.58 o 
  -3   9  12        0.66       -1.22      6.06 o 
  -2   9  12       60.46       93.56     15.17 o 
  -1   9  12       59.56       72.08     13.05 o 
   0   9  12        0.87       11.00      5.06 o 
   1   9  12      133.53      151.19     18.94 o 
 -11   1  13       26.68       22.08      9.65 o 
 -10   1  13      134.05      139.58     15.31 o 
  -9   1  13       50.97       48.76      9.62 o 
  -8   1  13       39.30       55.70      7.76 o 
  -7   1  13      115.03      102.71     12.30 o 
  -6   1  13        1.28        0.61      2.80 o 
  -5   1  13      179.26      143.87     14.37 o 
  -4   1  13        5.78        5.01      6.35 o 
  -3   1  13       64.49       49.85      7.72 o 
  -2   1  13      104.24      104.96     13.07 o 
  -1   1  13       66.92       62.73      9.91 o 
   0   1  13      105.26      105.16     13.08 o 
   1   1  13       54.02       38.54      7.73 o 
   2   1  13      280.09      280.80     13.46 o 
   3   1  13      483.53      510.50     18.69 o 
   4   1  13      104.75      109.26      7.74 o 
   5   1  13      487.98      478.72     23.65 o 
   6   1  13       82.62       86.93     13.77 o 
   7   1  13        0.09        2.82      5.46 o 
 -11   2  13        1.02       -1.76      5.13 o 
 -10   2  13        6.33        2.83      2.65 o 
  -9   2  13       12.12       11.92      3.86 o 
  -8   2  13        2.27        2.39      3.56 o 
  -7   2  13       54.79       47.68      8.81 o 
  -6   2  13       22.00       10.78      7.12 o 
  -5   2  13       34.75       30.04      6.99 o 
  -4   2  13      255.44      257.78     19.72 o 
  -3   2  13      147.84      144.79     10.91 o 
  -2   2  13      180.29      162.50     12.72 o 
  -1   2  13        0.34        6.64      5.74 o 
   0   2  13      322.16      325.50     21.96 o 
   1   2  13      140.47      150.58     11.55 o 
   2   2  13        0.99        1.67      2.32 o 
   3   2  13        0.34       -2.14      2.14 o 
   4   2  13      259.86      283.48     16.48 o 
   5   2  13      213.54      202.01     15.26 o 
   6   2  13       61.96       64.25     12.22 o 
   7   2  13        3.08       -1.26     10.07 o 
 -10   3  13        1.18       -4.39      4.39 o 
  -9   3  13       57.88       64.65     10.50 o 
  -8   3  13       15.56       23.20      6.57 o 
  -7   3  13      212.30      192.73     17.84 o 
  -6   3  13        0.38        1.83      4.91 o 
  -5   3  13        7.99        9.56      4.86 o 
  -4   3  13       25.06       26.77      4.21 o 
  -3   3  13       31.27       35.52      6.00 o 
  -2   3  13        0.00        1.22      2.18 o 
  -1   3  13      146.50      161.41     15.27 o 
   0   3  13       17.58       20.43      4.39 o 
   1   3  13        0.00       -0.09      2.25 o 
   2   3  13       66.31       73.21     10.20 o 
   3   3  13       51.99       48.88      8.55 o 
   4   3  13      244.30      226.01     15.28 o 
   5   3  13       73.86       71.76      8.46 o 
   6   3  13      152.74      175.05     19.87 o 
 -10   4  13       21.43       21.91      7.41 o 
  -9   4  13        2.45       -0.10      3.68 o 
  -8   4  13        0.00       -0.26      3.93 o 
  -7   4  13       35.58       35.90      8.17 o 
  -6   4  13       58.43       50.32      9.18 o 
  -5   4  13       14.88       14.08      5.41 o 
  -4   4  13      115.81      115.75     10.29 o 
  -3   4  13       22.74       23.77      4.65 o 
  -2   4  13       88.26       86.07      9.32 o 
  -1   4  13        6.28        7.88      3.76 o 
   0   4  13       11.35       10.36     10.00 o 
   1   4  13       12.30       12.97      4.95 o 
   2   4  13        8.46        4.48      4.56 o 
   3   4  13       13.24       17.22      5.69 o 
   4   4  13       16.87       17.86     10.04 o 
   5   4  13       22.36       17.88      4.88 o 
   6   4  13       86.11      106.30     20.90 o 
  -9   5  13      118.10      155.46     25.00 o 
  -8   5  13       27.12       31.82     10.67 o 
  -7   5  13       36.60       24.61     10.32 o 
  -6   5  13        0.63        5.13      6.58 o 
  -5   5  13        0.12        7.28      6.57 o 
  -4   5  13       27.39       14.41      4.43 o 
  -3   5  13       27.54       46.32     13.87 o 
  -2   5  13        6.68        2.73      3.34 o 
  -1   5  13       44.82       54.95      7.54 o 
   0   5  13       22.18       17.95      5.64 o 
   1   5  13       69.53       70.10     10.71 o 
   2   5  13        0.00       -4.90      7.31 o 
   3   5  13       20.24       18.05      6.29 o 
   4   5  13        8.36       -4.53      4.53 o 
   5   5  13        8.85       10.40      8.80 o 
  -9   6  13       21.50       50.79     15.36 o 
  -8   6  13       10.26       10.88      7.57 o 
  -7   6  13       10.11        0.81      3.50 o 
  -6   6  13      106.29      132.29     23.32 o 
  -5   6  13        2.37       -1.90      5.81 o 
  -4   6  13      110.56      152.95     24.73 o 
  -3   6  13        0.30       -2.30      4.32 o 
  -2   6  13       84.80       99.98     20.24 o 
  -1   6  13        2.96        1.96      6.80 o 
   0   6  13       88.89      114.08     14.89 o 
   1   6  13       99.41       90.76     11.67 o 
   2   6  13       11.78        9.29      4.03 o 
   3   6  13       39.10       46.47      9.31 o 
   4   6  13        7.76        7.22      4.63 o 
   5   6  13       68.58       68.97     11.94 o 
  -8   7  13        0.69       -6.18      6.94 o 
  -7   7  13       82.15       99.08     20.84 o 
  -6   7  13       24.42       21.18     10.20 o 
  -5   7  13        0.60        5.45      5.78 o 
  -4   7  13       50.37       48.78     14.68 o 
  -3   7  13       63.62       64.03     16.54 o 
  -2   7  13       11.99       27.28     11.79 o 
  -1   7  13       31.97       48.04     10.34 o 
   0   7  13       22.02       30.47      5.81 o 
   1   7  13        2.78        7.16     14.20 o 
   2   7  13      149.96      171.18     16.95 o 
   3   7  13      128.76      117.98     21.35 o 
   4   7  13        1.78        5.56      4.19 o 
  -6   8  13       65.20       54.91     16.20 o 
  -5   8  13        9.49        6.75      5.90 o 
  -4   8  13       50.04       63.47     18.04 o 
  -3   8  13       38.48       48.25     16.30 o 
  -2   8  13       38.08       50.37     10.92 o 
  -1   8  13       20.06       24.19      8.58 o 
   0   8  13       24.50       32.28      9.15 o 
   1   8  13       50.03       77.50     18.38 o 
   2   8  13       24.86        1.00      4.72 o 
  -4   9  13        2.42       -3.71      6.97 o 
  -3   9  13        3.25       -9.22      9.22 o 
  -2   9  13        0.19       -2.23      5.71 o 
  -1   9  13       53.67       75.22     13.77 o 
   0   9  13       10.20       17.18      7.14 o 
 -10   0  14        3.88       -6.00      6.00 o 
  -9   0  14       26.79       55.20     14.12 o 
  -8   0  14       15.09        7.89      6.43 o 
  -7   0  14       27.52       28.44     10.87 o 
  -6   0  14       13.16        0.52      4.15 o 
  -5   0  14      413.06      366.20     36.21 o 
  -4   0  14      563.35      466.59     40.61 o 
  -3   0  14      805.89      687.10     49.05 o 
  -2   0  14       23.09       33.12     10.53 o 
  -1   0  14        0.00       -4.55      5.60 o 
   0   0  14      355.79      338.30     33.17 o 
   1   0  14       82.68       88.27     16.98 o 
   2   0  14      104.87      109.92     18.66 o 
   3   0  14      262.46      251.59     21.09 o 
   4   0  14        2.46       -4.75      4.75 o 
   5   0  14       37.87       47.20     11.65 o 
   6   0  14        0.73       15.65      8.96 o 
 -10   1  14       11.40       12.14      4.62 o 
  -9   1  14       99.79      119.74     11.61 o 
  -8   1  14       30.16       23.65      5.18 o 
  -7   1  14      222.22      202.04     14.89 o 
  -6   1  14        7.28        0.21      3.15 o 
  -5   1  14        0.14       -0.54      4.33 o 
  -4   1  14       23.38        8.97      5.46 o 
  -3   1  14       97.36       65.39     10.71 o 
  -2   1  14       32.04       24.21      5.55 o 
  -1   1  14        9.00        4.75      8.80 o 
   0   1  14      330.37      332.61     23.53 o 
   1   1  14       48.62       35.36     10.61 o 
   2   1  14       28.99       29.15      5.99 o 
   3   1  14      127.24      160.81     10.48 o 
   4   1  14       51.41       50.98      6.73 o 
   5   1  14        0.20       -3.81      5.12 o 
   6   1  14        0.77       -6.17      6.17 o 
 -10   2  14      144.44      141.25     12.93 o 
  -9   2  14        0.46       -4.14      4.14 o 
  -8   2  14       43.84       40.11     16.65 o 
  -7   2  14       30.11       22.03      6.20 o 
  -6   2  14      357.54      389.23     25.54 o 
  -5   2  14      321.72      257.54     20.73 o 
  -4   2  14       44.80       45.20      9.37 o 
  -3   2  14      240.94      192.05     25.42 o 
  -2   2  14        3.09       -0.62      4.98 o 
  -1   2  14      195.95      186.81     25.37 o 
   0   2  14      133.01      118.77     14.06 o 
   1   2  14       15.17       11.03      4.47 o 
   2   2  14       45.14       34.20      5.10 o 
   3   2  14       59.01       50.14      6.18 o 
   4   2  14      101.82       95.20     12.92 o 
   5   2  14       43.96       49.96      8.08 o 
   6   2  14        6.72        5.67      6.51 o 
 -10   3  14        3.26        3.17      3.55 o 
  -9   3  14       63.90       64.91     10.85 o 
  -8   3  14       41.23       39.44      8.55 o 
  -7   3  14      109.68      129.39     22.53 o 
  -6   3  14        0.08        1.18      3.46 o 
  -5   3  14        0.04        0.16      2.72 o 
  -4   3  14        0.50        2.56      2.79 o 
  -3   3  14      111.66      134.66     12.89 o 
  -2   3  14       94.78       93.56     11.97 o 
  -1   3  14       81.33       71.61     13.30 o 
   0   3  14       29.82       27.36      7.25 o 
   1   3  14       60.58       62.18      7.95 o 
   2   3  14        0.51       -0.77      2.56 o 
   3   3  14       31.08       25.07      6.55 o 
   4   3  14      113.17      124.26     11.64 o 
   5   3  14        7.31       18.94     10.56 o 
   6   3  14      159.60      195.47     21.21 o 
  -9   4  14       22.75       51.81     14.36 o 
  -8   4  14        5.07        3.14      4.89 o 
  -7   4  14       11.62        7.95      3.67 o 
  -6   4  14       23.51       31.19      7.97 o 
  -5   4  14        0.00        9.49      3.13 o 
  -4   4  14       17.68       21.30      4.85 o 
  -3   4  14      187.67      172.48     13.35 o 
  -2   4  14       16.48       11.03      3.74 o 
  -1   4  14      174.20      198.54     17.63 o 
   0   4  14        0.04       -3.71      3.71 o 
   1   4  14        7.39        4.19      5.13 o 
   2   4  14       46.35       58.42      9.79 o 
   3   4  14       26.84       18.10      5.65 o 
   4   4  14        4.47        1.34      2.58 o 
   5   4  14        2.23       19.06     10.34 o 
  -9   5  14        0.02       -7.31      7.31 o 
  -8   5  14       21.96       35.25     12.76 o 
  -7   5  14        0.01       -3.28      5.45 o 
  -6   5  14       99.76      128.98     22.92 o 
  -5   5  14        3.58       -0.66      5.58 o 
  -4   5  14       34.98       29.90      6.55 o 
  -3   5  14       34.11       35.05      7.54 o 
  -2   5  14       47.02       57.22      9.62 o 
  -1   5  14        4.03        1.46      3.85 o 
   0   5  14        0.38       -4.06      4.06 o 
   1   5  14       55.73       65.71     10.47 o 
   2   5  14        8.01        4.17      8.73 o 
   3   5  14       18.21       16.84      9.49 o 
   4   5  14       59.36       58.68     10.48 o 
  -8   6  14       16.88       29.10     12.03 o 
  -7   6  14       49.42       66.07     17.39 o 
  -6   6  14        6.81       13.55      8.12 o 
  -5   6  14        0.18        4.55      7.38 o 
  -4   6  14        6.64        7.87      8.17 o 
  -3   6  14       26.25       39.23     14.25 o 
  -2   6  14        4.59        4.99      6.46 o 
  -1   6  14        0.02       -1.68      5.32 o 
   0   6  14        0.21        9.77      6.83 o 
   1   6  14        7.70        4.66      6.07 o 
   2   6  14        0.20        2.80      3.21 o 
   3   6  14       10.73       16.02      6.19 o 
   4   6  14       35.01       36.05     15.97 o 
  -7   7  14       14.10       47.17     15.94 o 
  -6   7  14        0.04       11.84      9.53 o 
  -5   7  14        7.40        4.90      6.54 o 
  -4   7  14       86.55      105.44     22.11 o 
  -3   7  14        0.73        6.05      6.40 o 
  -2   7  14       28.01       47.41     14.95 o 
  -1   7  14      123.08      152.88     18.26 o 
   0   7  14        5.88       10.68      7.96 o 
   1   7  14       18.26       22.04      9.53 o 
   2   7  14       14.39        9.64     10.24 o 
  -5   8  14        7.47       33.67     12.44 o 
  -4   8  14        4.10        3.40      7.17 o 
  -3   8  14       12.04        7.37     10.29 o 
  -2   8  14        5.18        5.31      6.95 o 
  -1   8  14       86.59      113.25     16.77 o 
   0   8  14        2.09       -5.17      5.94 o 
   1   8  14        6.65        7.20      7.24 o 
 -10   1  15       45.04       58.95     10.94 o 
  -9   1  15        1.11       -1.61      2.87 o 
  -8   1  15       39.42       41.70      7.24 o 
  -7   1  15        1.17        4.45      3.29 o 
  -6   1  15       54.96       58.00     10.80 o 
  -5   1  15        0.87        2.44      3.52 o 
  -4   1  15       49.74       38.69      8.82 o 
  -3   1  15       19.79        1.16      3.39 o 
  -2   1  15       78.44       65.09     11.17 o 
  -1   1  15      221.53      228.33     20.41 o 
   0   1  15       22.69       21.05      7.22 o 
   1   1  15       38.03       41.88      7.43 o 
   2   1  15       62.86       51.85      7.82 o 
   3   1  15        0.53        0.57      3.15 o 
   4   1  15        4.65       -1.57      2.73 o 
   5   1  15        6.54       -1.33      9.53 o 
 -10   2  15        9.97       11.52      6.10 o 
  -9   2  15       15.82        5.53      6.65 o 
  -8   2  15       90.02       79.87     11.85 o 
  -7   2  15        2.77        7.65      4.15 o 
  -6   2  15        1.29       -0.69      3.52 o 
  -5   2  15        0.03        1.58      3.87 o 
  -4   2  15       27.16       37.03     12.51 o 
  -3   2  15      235.75      217.70     28.16 o 
  -2   2  15       25.29       45.01     13.35 o 
  -1   2  15        7.07        4.92      3.74 o 
   0   2  15       14.31        8.61      4.08 o 
   1   2  15       24.81       25.99      6.00 o 
   2   2  15       33.82       42.74      7.29 o 
   3   2  15       38.55       53.17      8.06 o 
   4   2  15       39.01       18.29     10.89 o 
   5   2  15      150.44      155.62     19.12 o 
  -9   3  15        0.05        1.38      2.85 o 
  -8   3  15       28.79       32.62      7.85 o 
  -7   3  15        3.83        4.28      4.73 o 
  -6   3  15       77.43       73.59     10.33 o 
  -5   3  15       64.88       64.29      9.04 o 
  -4   3  15       12.68        5.65      4.80 o 
  -3   3  15       22.11        9.38      7.99 o 
  -2   3  15       33.45       25.44      6.59 o 
  -1   3  15       57.55       43.47      8.88 o 
   0   3  15      109.51      100.55     13.13 o 
   1   3  15      110.70      108.97     14.04 o 
   2   3  15       22.58       33.70      6.32 o 
   3   3  15       23.94       14.13      4.56 o 
   4   3  15       90.04       85.51     12.98 o 
   5   3  15        7.16       -5.35      5.35 o 
  -9   4  15        4.18       -2.47      4.98 o 
  -8   4  15       65.28       83.46     12.90 o 
  -7   4  15        0.11        9.16      5.43 o 
  -6   4  15        0.00       -0.27      3.67 o 
  -5   4  15       89.27       88.81     10.51 o 
  -4   4  15        3.10        5.17      3.11 o 
  -3   4  15        0.48        3.07      2.57 o 
  -2   4  15       36.60       32.86     17.02 o 
  -1   4  15      176.67      201.78     34.25 o 
   0   4  15       68.71       53.46     13.83 o 
   1   4  15      143.15      169.06     20.93 o 
   2   4  15        2.97        2.53      3.81 o 
   3   4  15        8.02        9.64      8.68 o 
   4   4  15        7.53       14.96      5.77 o 
  -8   5  15        1.00       10.81      8.71 o 
  -7   5  15        0.11        1.77      6.51 o 
  -6   5  15       10.17       -6.09      6.54 o 
  -5   5  15       24.50       37.74     13.24 o 
  -4   5  15       27.47       29.83      6.94 o 
  -3   5  15       43.01       43.82      8.60 o 
  -2   5  15       49.34       60.99     11.56 o 
  -1   5  15       24.93       21.74      8.89 o 
   0   5  15       11.04        9.80      4.26 o 
   1   5  15       31.54       26.09      7.36 o 
   2   5  15       52.07       60.18     10.76 o 
   3   5  15        0.00       -4.61      4.61 o 
  -7   6  15        1.15        1.68      5.96 o 
  -6   6  15       66.43       67.95     17.93 o 
  -5   6  15        0.38       -1.81      4.09 o 
  -4   6  15       11.29       17.49      9.87 o 
  -3   6  15       91.07      106.85     21.93 o 
  -2   6  15        0.16       -0.08      2.90 o 
  -1   6  15       24.16       11.20      7.23 o 
   0   6  15       52.20       71.51     17.19 o 
   1   6  15       74.48       88.90     12.15 o 
   2   6  15       67.71       51.52      9.64 o 
  -6   7  15       93.96      122.69     25.22 o 
  -5   7  15       23.22       43.67     14.85 o 
  -4   7  15        1.65       14.63      8.81 o 
  -3   7  15       54.36       96.05     22.02 o 
  -2   7  15        5.95       -0.32      5.09 o 
  -1   7  15      102.42      140.66     26.21 o 
   0   7  15      192.44      237.80     32.29 o 
   1   7  15       14.99       21.52      9.89 o 
  -9   0  16      369.64      468.80     45.06 o 
  -8   0  16        0.22        8.13      6.84 o 
  -7   0  16       18.89       15.88     10.79 o 
  -6   0  16        7.12       12.35      8.60 o 
  -5   0  16        2.63       97.18     19.74 o 
  -4   0  16       31.12       27.13     10.99 o 
  -3   0  16      186.76      173.85     26.89 o 
  -2   0  16        0.24        9.70      7.25 o 
  -1   0  16       70.26       66.89     16.31 o 
   0   0  16        6.51        6.70      6.96 o 
   1   0  16      112.51      101.18     19.26 o 
   2   0  16        0.29        2.26      4.09 o 
   3   0  16       30.17       27.46      7.66 o 
   4   0  16        3.62       -0.79      5.67 o 
  -9   1  16        0.33       -8.09      8.09 o 
  -8   1  16        0.94        3.33      3.66 o 
  -7   1  16        2.20       -1.21      5.52 o 
  -6   1  16      248.58      288.48     24.53 o 
  -5   1  16        3.11       -2.11      2.97 o 
  -4   1  16        4.47        8.17      5.89 o 
  -3   1  16       12.53       -0.10      3.94 o 
  -2   1  16       69.15       68.20     11.90 o 
  -1   1  16       27.04       16.46      5.05 o 
   0   1  16       12.72        8.51      4.87 o 
   1   1  16       19.07       14.41      4.75 o 
   2   1  16       37.49       29.15      6.41 o 
   3   1  16        1.28        2.15      4.17 o 
   4   1  16       23.32       16.65      4.48 o 
  -9   2  16        1.98        7.78      4.12 o 
  -8   2  16       14.01       14.59      4.64 o 
  -7   2  16       63.87       86.66     13.04 o 
  -6   2  16        2.86        4.64      4.91 o 
  -5   2  16        0.22       -1.17      4.49 o 
  -4   2  16        0.19       11.23      7.43 o 
  -3   2  16        0.14       -6.90      7.00 o 
  -2   2  16       11.93       11.18      6.18 o 
  -1   2  16       72.52       71.31      9.35 o 
   0   2  16       28.70       30.19      6.51 o 
   1   2  16       86.59       83.46     10.36 o 
   2   2  16        9.44       11.81      4.44 o 
   3   2  16       37.87       31.17      8.82 o 
   4   2  16        3.29       -0.29      3.86 o 
  -8   3  16       11.41       14.63      6.06 o 
  -7   3  16       12.04       23.42      7.67 o 
  -6   3  16       24.42       22.01      7.00 o 
  -5   3  16        0.06        2.97      4.31 o 
  -4   3  16      109.81      138.36     34.73 o 
  -3   3  16        9.62       17.65      5.56 o 
  -2   3  16        4.24        1.94      6.72 o 
  -1   3  16       48.82       48.67      9.72 o 
   0   3  16       33.30       20.68      6.88 o 
   1   3  16       93.67      100.29     11.42 o 
   2   3  16       64.49       75.93     16.23 o 
   3   3  16        3.15       -3.14      3.96 o 
   4   3  16       94.27      113.83     18.14 o 
  -8   4  16       91.87       94.66     15.05 o 
  -7   4  16       10.67       24.92      7.65 o 
  -6   4  16       63.84       57.68     11.11 o 
  -5   4  16        0.00        0.80      3.46 o 
  -4   4  16       39.95       40.96      7.20 o 
  -3   4  16      116.85      124.67     14.94 o 
  -2   4  16       24.90       41.03      8.64 o 
  -1   4  16        0.91       11.26      6.64 o 
   0   4  16        5.48       -3.77      5.85 o 
   1   4  16        6.34        1.14      4.41 o 
   2   4  16       36.42       45.15      9.26 o 
   3   4  16       56.43       50.88     14.09 o 
  -7   5  16       35.43       48.72     15.19 o 
  -6   5  16      132.42      167.03     27.07 o 
  -5   5  16       39.10       53.87     16.50 o 
  -4   5  16        6.35        0.69      2.37 o 
  -3   5  16        0.97        3.76      9.80 o 
  -2   5  16        6.42        0.09      3.23 o 
  -1   5  16       16.13       16.04      8.08 o 
   0   5  16      235.95      233.27     29.46 o 
   1   5  16      146.39      172.55     18.18 o 
   2   5  16       36.19       64.01     11.46 o 
  -6   6  16        6.69       16.19      9.42 o 
  -5   6  16      124.84      165.64     28.36 o 
  -4   6  16        2.37       10.04      7.71 o 
  -3   6  16       47.55       37.14     14.53 o 
  -2   6  16       15.34       17.04      7.29 o 
  -1   6  16        9.12       12.86      7.08 o 
   0   6  16        0.68       -7.55      7.55 o 
   1   6  16        6.54       26.70     10.83 o 
  -3   7  16       29.00       16.83     10.15 o 
  -2   7  16       69.76       51.00     16.28 o 
  -8   1  17       81.24       68.93     12.51 o 
  -7   1  17       14.49       10.55      6.00 o 
  -6   1  17        7.91        5.05      4.09 o 
  -5   1  17        0.87        3.77      3.94 o 
  -4   1  17       69.99       67.66     13.33 o 
  -3   1  17        2.53       -1.21      7.56 o 
  -2   1  17        6.15       10.26      6.30 o 
  -1   1  17        0.59        4.89      4.44 o 
   0   1  17        2.37        4.06      3.64 o 
   1   1  17       68.43       62.51      9.33 o 
   2   1  17        0.27        1.35      4.18 o 
   3   1  17       21.98       21.02      5.03 o 
  -8   2  17       11.51        8.33      5.19 o 
  -7   2  17       21.55       20.64      7.33 o 
  -6   2  17        6.60        9.49      7.02 o 
  -5   2  17        0.96        2.98      3.23 o 
  -4   2  17        9.65       11.32      8.21 o 
  -3   2  17        1.25        3.93      5.99 o 
  -2   2  17       57.41       67.69     10.32 o 
  -1   2  17       18.19       11.36      4.34 o 
   0   2  17       17.78       23.73      6.23 o 
   1   2  17        1.54       -4.22      4.22 o 
   2   2  17        8.68        9.65      4.91 o 
   3   2  17        4.27        9.74      4.90 o 
  -7   3  17        0.47       -1.20      4.87 o 
  -6   3  17      117.99      156.21     18.27 o 
  -5   3  17        0.57       -1.01      4.01 o 
  -4   3  17       25.87       41.03      9.14 o 
  -3   3  17      107.98      100.79     18.80 o 
  -2   3  17       47.90       59.17     12.53 o 
  -1   3  17       44.03       61.81     17.10 o 
   0   3  17       10.21       11.33      4.95 o 
   1   3  17       11.02       -3.83      4.72 o 
   2   3  17       86.39       95.50     14.45 o 
  -7   4  17      114.50      129.58     28.37 o 
  -6   4  17       29.80       18.53      6.76 o 
  -5   4  17        6.22       27.29     10.91 o 
  -4   4  17       86.37       98.52     13.20 o 
  -3   4  17        0.01        4.98      4.49 o 
  -2   4  17       61.90       78.27     12.48 o 
  -1   4  17       65.95       60.75     15.10 o 
   0   4  17       51.64       50.13     15.09 o 
   1   4  17       17.51       25.84     11.02 o 
  -6   5  17       87.40       97.73     21.42 o 
  -5   5  17       72.31      126.75     25.34 o 
  -4   5  17      100.71      151.45     26.77 o 
  -3   5  17      241.64      277.86     29.48 o 
  -2   5  17        0.03       -0.87      3.84 o 
  -1   5  17        0.11        4.85      4.99 o 
   0   5  17      106.35       89.79     19.07 o 
  -3   6  17       49.64       93.61     21.71 o 
  -7   0  18       35.01       28.20     12.58 o 
  -6   0  18        0.49       16.95      8.62 o 
  -5   0  18        6.53        9.38      6.66 o 
  -4   0  18      197.08      171.40     28.20 o 
  -3   0  18       62.73      112.45     22.56 o 
  -2   0  18        0.53       -8.67      8.67 o 
  -1   0  18       67.51       83.79     19.77 o 
   0   0  18       83.14      101.40     21.68 o 
   1   0  18      114.21      160.84     26.80 o 
   2   0  18        0.61        1.59      4.09 o 
  -7   1  18       18.60       -5.44     12.23 o 
  -6   1  18       16.92       33.87      9.99 o 
  -5   1  18        1.03       -3.85      4.84 o 
  -4   1  18       41.17       53.69     11.40 o 
  -3   1  18       71.14       69.87     12.61 o 
  -2   1  18       13.48       13.50      7.39 o 
  -1   1  18        0.63       -0.95      4.42 o 
   0   1  18       71.39       80.97     10.85 o 
   1   1  18       18.04       15.88      5.05 o 
  -7   2  18        0.01       -5.67      7.88 o 
  -6   2  18      176.21      173.12     20.46 o 
  -5   2  18       41.31       47.07     20.30 o 
  -4   2  18       49.27       47.99     10.88 o 
  -3   2  18       98.35      135.09     13.84 o 
  -2   2  18        1.82       -1.15      4.79 o 
  -1   2  18       74.18      101.90     12.11 o 
   0   2  18       17.74       17.95      4.97 o 
   1   2  18        1.64        7.12      4.15 o 
  -6   3  18       17.09        2.96      5.55 o 
  -5   3  18      136.95      191.76     30.01 o 
  -4   3  18       40.37       42.47      9.14 o 
  -3   3  18       19.99       16.80      5.62 o 
  -2   3  18        9.04        1.26      6.64 o 
  -1   3  18       20.48       11.50      4.69 o 
   0   3  18       15.13       10.69      8.98 o 
  -5   4  18      176.35      238.04     34.07 o 
  -4   4  18       51.08       34.39     13.99 o 
  -3   4  18       52.77       58.93     10.78 o 
  -2   4  18      224.28      263.77     27.28 o 
  -1   4  18        0.39        5.05      6.80 o 
  -5   1  19       61.37       91.47     15.20 o 
  -4   1  19        9.95       15.02      6.83 o 
  -3   1  19       20.17       37.49     10.35 o 
  -2   1  19       65.18       69.07     13.31 o 
  -1   1  19      231.79      303.53     21.84 o 
  -4   2  19       65.07      104.65     12.69 o 
  -3   2  19       74.40       91.22     11.95 o 
  -2   2  19        0.17       -3.79      3.79 o 
                                                 
